# Supplementary material for: Divergent Evolution and Local Establishment of Multidrug‐Resistant Shigella sonnei in China
Source: MedComm (2020). 2026 Jan 7;7(1):e70569. doi: 10.1002/mco2.70569 (PMC12778403; doi:10.1002/mco2.70569)
Supplement: Supplementary file 6 — Supporting File 6: mco270569‐sup‐0006‐TableS1.xlsx [file MCO2-7-e70569-s007.xlsx]

## Sheet: Sheet1
Table S1. Antimicrobial resistance of the Chinese S. sonnei isolates, including the ONPG-negative variants
Antimicrobials	Antimicrobial resistance (%)
	All (n=587)	ONPG-negative (n=99)
Cephalosporins
Ceftazidime	2.39% (14/587)	2.02% (2/99)
Ceftriaxone	75.64% (444/587)	40.40% (40/99)
Cefepime	1.19% (7/587)	2.02% (2/99)
Cefoperazone	68.14% (400/587)	37.37% (37/99)
Cefazolin	75.81% (445/587)	41.41% (41/99)
Cefoxitin	2.90% (17/587)	2.02% (2/99)
Penicillins
Piperacillin	79.56% (467/587)	71.72% (71/99)
Ticarcillin	89.95% (528/587)	79.80% (79/99)
Ampicillin	89.78% (527/587)	79.80% (79/99)
Aminoglycosides
Tobramycin	40.89% (240/587)	12.12% (12/99)
Gentamicin	74.79% (439/587)	55.56% (55/99)
Carbapenems
Imipenem	1.02% (6/587)	1.01% (1/99)
Nitrofurans
Nitrofurantoin	1.36% (8/587)	2.02% (2/99)
Tetracyclines
Tetracycline	81.77% (480/587)	73.74% (73/99)
β-lactam/β-lactamase inhibitor combinations
Ticarcillin/clavulaSc acid	14.48% (85/587)	18.18% (18/99)
Monobactams
Aztreonam	16.70% (98/587)	24.24% (24/99)
Phenicols
Chloramphenicol	2.56% (15/587)	2.02% (2/99)
Folate pathway inhibitors
Trimethoprim/sulfamethoxazole	88.59% (520/587)	84.85% (84/99)
Macrolide
Azithromycin	48.21% (283/587)	17.17% (17/99)
Colistin
Colistin	6.13% (36/587)	0% (0/99)
cefRaziR	47.87% (281/587)	17.17% (17/99)
