# Supplementary material for: Divergent Evolution and Local Establishment of Multidrug‐Resistant Shigella sonnei in China
Source: MedComm (2020). 2026 Jan 7;7(1):e70569. doi: 10.1002/mco2.70569 (PMC12778403; doi:10.1002/mco2.70569)
Supplement: Supplementary file 7 — Supporting File 7: mco270569‐sup‐0007‐TableS2.xlsx [file MCO2-7-e70569-s006.xlsx]

## Sheet: Sheet1
Table S2. Antibiotic resistance patterns of the Chinese S. sonnei isolates in this study
Resistant drug class	ONPG-negative S. sonnei (n=99)	ONPG-positive S. sonnei (n=488)
No resistance detected	3 (3.03%)	12 (2.46%)
Resistance ≥ 1 CLSI class	96 (96.97%)	476 (97.54%)
Resistance ≥ 2 CLSI classes	93 (93.94%)	473 (96.93%)
Resistance ≥ 3 CLSI classes	77 (77.78%)	430 (88.11%)
Resistance ≥ 4 CLSI classes	67 (67.68%)	408 (83.61%)
Resistance ≥ 5 CLSI classes	24 (24.24%)	343 (70.29%)
Resistance ≥ 6 CLSI classes	13 (13.13%)	77 (15.78%)
