# Supplementary material for: Divergent Evolution and Local Establishment of Multidrug‐Resistant Shigella sonnei in China
Source: MedComm (2020). 2026 Jan 7;7(1):e70569. doi: 10.1002/mco2.70569 (PMC12778403; doi:10.1002/mco2.70569)
Supplement: Supplementary file 8 — Supporting File 8: mco270569‐sup‐0008‐TableS3.xlsx [file MCO2-7-e70569-s001.xlsx]

## Sheet: Sheet1
Table S3. The presence of the large virulence plasmid pSs046 in 743 S. sonnei strains.
Strains	pSs046 coverage (%)
sh19sh017	100
sh19sh008	100
sh19sh024	100
sh19sh010	100
sh19sh021	100
sh19sh009	100
sh19sh004	100
sh19sh019	100
sh19sh026	100
sh19sh014	100
sh19sh015	100
sh19sh003	100
sh19sh022	100
sh19sh012	100
sh19sh027	100
sh19sh020	100
sh19sh018	100
sh19sh005	100
sh19sh023	100
sh19sh025	100
sh19sh006	100
sh19sh007	100
sh19sh011	100
sh19sh002	100
sh19sh013	100
sh19sh016	100
sh16sh275	97
sh16sh292	97
sh16sh269	0
sh16sh265	0
sh16sh294	0
sh16sh283	0
sh16sh267	0
sh16sh262	0
sh16sh285	0
sh16sh281	0
sh16sh273	0
sh16sh300	0
sh16sh280	0
sh16sh277	0
sh16sh297	0
sh16sh290	0
sh16sh286	0
sh16sh287	0
sh16sh266	0
sh16sh289	0
sh16sh295	0
sh16sh278	0
sh16sh288	0
sh16sh274	0
sh16sh268	0
sh16sh284	0
sh16sh291	0
sh16sh276	0
sh16sh302	0
sh16sh296	0
sh16sh299	0
sh16sh272	0
sh16sh587	0
sh16sh004	0
sh16sh279	0
sh16sh588	0
sh16sh576	0
sh15sh102	0
sh16sh574	0
sh16sh581	0
sh16sh578	0
sh16sh298	0
sh15sh100	0
sh15sh99	0
sh15sh104	0
sh16sh270	0
sh15sh98	0
sh16sh264	0
sh16sh001	0
sh16sh580	0
sh16sh005	0
sh16sh573	0
sh15sh106	0
sh15sh103	0
sh16sh007	0
sh15sh105	0
sh15sh108	0
sh15sh107	0
sh16sh003	0
sh16sh008	0
sh16sh006	0
sh16sh271	0
sh16sh575	0
sh16sh293	0
sh15sh101	0
sh16sh009	0
sh16sh301	0
sh16sh577	0
sh16sh303	0
sh16sh309	100
R55	0
sh12sh252	0
sh16sh543	0
sh16sh534	0
sh16sh540	0
sh16sh308	0
sh16sh552	0
sh16sh529	0
sh16sh546	0
sh16sh550	0
sh16sh306	0
sh16sh568	0
sh16sh564	0
sh16sh549	0
R64	100
sn0815	100
R113	100
sh11sh376	100
sh10sh159	100
SRR4195740	100
41sh10D187	100
sh11sh393	100
sh10sh249	100
SRR4192106	100
ERR028685	100
R83	100
R03	100
R79	100
sn0603	100
R111	100
sh10sh112	100
sh12sh220	100
ZH061	100
sh11sh201	100
sh11sh516	100
sh10sh217	100
sh12sh100	100
HN13136	100
sh11sh386	100
sh10sh166	100
sh11sh002	100
ERR025718	100
sh12sh196	100
SRR3530549	100
R109	100
sh11sh347	100
sh10sh234	100
R19	100
R76	100
sh11sh387	100
sh12sh295	100
sh10sh176	100
R36	100
sh13sh65	100
R74	100
sh10D164	100
sh11sh483	100
sh10sh299	100
R110	100
sh10sh285	100
R73	100
sh12sh266	100
HN11128	100
HN12099	100
sh11sh105	100
sh11sh359	100
HN12202	100
sn0730	100
41sh10D162	100
SRR3531022	100
sh11sh071	100
sh11sh529	100
WH82	100
HN08160	100
R31	100
sh10sh172	100
sh10sh144	100
R95	100
R04	100
SRR3530773	100
sh10sh237	100
sh10sh273	100
R30	100
SRR3530807	100
XJ2006096	100
sh11sh306	100
R88	100
R50	100
R22	100
XJ12212	100
R105	100
sh11sh109	100
SY230422	100
R01	100
R63	100
R94	100
sh05sh574	100
sh10sh214	100
sh10sh288	100
SRR4195487	100
sh10sh001	100
20122H050	100
R101	100
sh11sh385	100
R29	100
sh11sh398	100
R25	100
SRR3531909	100
SRR3531087	100
R28	100
sh10sh187	100
sh11sh458	100
R34	100
BJ20102H032	100
230603	100
R71	100
20062H025	100
R23	100
SRR3531253	100
sh10sh297	100
R85	100
ERR025716	100
ERR028703	100
sh10sh019	100
SRR3531029	100
sh10sh286	100
sh13sh51	100
sh10sh098	100
sh13sh33	100
HN09221	100
SRR5005299	100
ERR028704	100
R12	100
sh10sh167	100
sh10sh235	100
sh10sh236	100
HN08149	100
R65	100
sh10sh296	100
sh11sh074	100
YN14	100
ERR028699	100
SRR3531866	100
SRR5006072	100
ERR025713	100
ERR025710	100
sh10sh62	100
ERR028695	100
HN13118	100
sh11sh202	100
XJ12140	100
ERR028689	100
ERR024079	100
sh13sh142	100
ERR024618	100
sh12sh010	100
SRR3531903	100
SRR3530636	100
ERR025709	100
SRR3531897	100
SRR4788222	100
SRR3530640	100
SRR4787278	100
lj10020	100
SRR3531874	99
R99	99
sh10sh266	99
ERR1541589	99
SRR3531882	99
1943	99
SRR3531231	99
ERR025705	99
ERR025762	99
ERR025691	99
ERR1364327	99
sh12sh260	99
R11	99
ERR025699	98
sh10sh012	98
SRR3530435	98
ZD15029	97
ERR025725	97
sh12sh144	97
R24	97
sn0729	97
SRR3530638	97
SRR4786326	97
ERR1364329	96
SRR5029673	96
ERR025693	95
SRR3530393	95
ERR025717	95
ERR025687	94
R37	94
sn0742	94
R41	94
R67	94
ERR025711	94
sn0717	94
sn0719	94
ERR025704	94
sn0743	94
ERR025685	94
ERR025712	94
ERR028694	94
ERR024608	93
ERR025701	93
ERR025683	93
SRR3530555	92
ERR025690	91
ERR025698	91
ERR028706	90
ERR025697	90
lj14023	0
ERR025700	0
lj06058	0
sh12sh50	0
ERR025748	0
ERR025708	0
ERR025721	0
lj12024	0
R115	0
ERR024085	0
ERR024078	0
WH52	0
R134	0
sh14sh014	0
ERR025695	0
SY230719	0
ERR028690	0
2020SXLYX	0
lj16007	0
ERR1541598	0
lj11005	0
sh10sh016	0
R27	0
R104	0
sh11sh374	0
sh10sh147	0
sh10sh108	0
sh10sh126	0
ERR025755	0
R91	0
R92	0
ERR028692	0
R93	0
ERR025765	0
ERR025754	0
R87	0
SRR3530795	0
2020SXXXj	0
R51	0
ERR028672	0
SRR5023700	0
ERR1364170	0
ERR025706	0
sn1103	0
ERR024606	0
lj13016	0
sh12D215	0
HN10208	0
sh10sh053	0
sh12sh133	0
41sh11D062	0
R129	0
R75	0
R58	0
R70	0
R127	0
R60	0
R17	0
ERR1541578	0
ERR025751	0
2020SXFB021	0
sh12D205	0
sh10sh121	0
R52	0
sn0720	0
sh10sh003	0
RY184	0
SRR3531721	0
sh11sh079	0
SRR3531887	0
SRR3531782	0
SRR4787219	0
SRR5005327	0
sh14sh038	0
sh13D178	0
2020SXFB024	0
2020SXFB044	0
2020SXFB015	0
2020SXFB029	0
2020SXFB012	0
2020SXFB025	0
2020SXFB005	0
2020SXWSZ	0
2020SXFB023	0
2020SXFB019	0
2020SXFB035	0
2020SXFB011	0
2020SXFB042	0
2020SXFB001	0
2020SXFB039	0
2020SXFB051	0
2020SXFB028	0
2020SXFB034	0
2020SXFB027	0
2020SXFB016	0
2020SXFB037	0
2020SXFB007	0
2020SXFB020	0
2020SXFB018	0
2020SXFB048	0
2020SXFB009	0
2020SXFB003	0
2020SXFB046	0
2020SXFB006	0
2020SXWbk	0
2020SXFB013	0
2020SXFB049	0
2020SXFB026	0
2020SXFB022	0
2020SXFB032	0
11sh13D152	0
WH88	0
sh12sh046	0
sh12sh051	0
sh13sh178	0
sh11sh221	0
sh14sh003	0
sh14sh004	0
HN12187	0
ERR1516071	0
R53	0
R108	0
ERR025734	0
ERR1364193	0
ERR024619	0
GIMI239	0
R57	0
sh11sh487	0
ERR025686	0
sn1016	0
ERR025749	0
ERR025682	0
ERR025719	0
HN09238	0
HN09187	0
ERR024614	0
sn1017	0
sh09sh134	0
ERR025746	0
18	0
ERR025743	0
sn0947	0
sn1004	0
sn0932	0
41sh13D174	0
R72	0
AH17	0
sh12sh216	0
sh13sh037	0
sh16sh589	0
sh11sh210	0
HN12237	0
R77	0
R61	0
R124	0
R131	0
R06	0
R47	0
sh10sh122	0
sh10sh111	0
sh13sh61	0
HN13068	0
BJ20072H007	0
sh11sh277	0
R32	0
sh11sh417	0
sh10sh173	0
1977	0
sh11sh244	0
R56	0
HN10108	0
BJ2010074	0
HN10159	0
R123	0
R128	0
R106	0
R14	0
R119	0
R45	0
R120	0
R35	0
R132	0
R48	0
R90	0
R121	0
R135	0
R126	0
R78	0
R09	0
R96	0
R02	0
R07	0
R100	0
R122	0
sh13sh47	0
lj07026	0
sh12sh123	0
sh236	0
X8	0
sh11sh179	0
sh11sh241	0
sh12sh212	0
sh08sh242	0
20110812H	0
sn1104	0
sh11sh133	0
sh12sh30	0
sn1201	0
sh188	0
WH13	0
sh11sh78	0
sh11sh108	0
sh11sh220	0
sh12sh45	0
sh11sh209	0
sh10sh145	0
sh12sh256	0
sh11sh293	0
sh13sh152	0
sn0801	0
sh13sh002	0
ZD16030	0
ERR028679	0
sh10sh256	0
sh10sh229	0
sh10sh304	0
R38	0
ERR1364242	0
sh12sh191	0
sh11sh270	0
sh11sh272	0
sh11sh297	0
sh11sh324	0
sh11sh301	0
sh11sh459	0
sh13sh147	0
sh13sh134	0
lj07024	0
ERR025767	0
R82	0
sh12sh197	0
ERR025732	0
sh19sh028	0
sh19sh048	0
sh19sh046	0
sh11sh353	0
sh19sh036	0
sh19sh033	0
sh19sh034	0
sh19sh030	0
sh19sh035	0
sh19sh047	0
sh19sh039	0
sh19sh049	0
sh10sh294	0
sh19sh031	0
sh19sh038	0
sh19sh041	0
sh13sh135	0
sh19sh029	0
sh19sh043	0
sh19sh037	0
sh19sh045	0
sh19sh042	0
sh14sh043	0
sh19sh040	0
sh19sh032	0
sh09sh171	0
sh10sh274	0
sh19sh044	0
sh16sh255	0
sh14sh045	0
sh16sh506	0
sh16sh258	0
ERR024605	0
R66	0
R80	0
ERR1364207	0
ERR1364191	0
ERR1364277	0
ERR1364227	0
ERR1364216	0
ERR1364257	0
ERR1364276	0
ERR024620	0
R103	0
20112H151	0
ERR024625	0
ERR1364263	0
lj06057	0
sh16sh336	0
lj16011	0
ERR024626	0
41sh10D181	0
sh08sh072	0
ERR1364293	0
ERR028675	0
sh12sh200	0
sh12sh177	0
sh12sh059	0
sh11sh125	0
WH7	0
XJ2010010	0
HN08184	0
sh12sh284	0
sh11sh488	0
sh10sh253	0
sh11sh290	0
lj11023	0
BJ20092H102	0
sh11sh211	0
lj11031	0
sh08sh212	0
sn0707	0
sn0713	0
sn0741	0
sn0714	0
sn0722	0
sn0723	0
sn0724	0
sn0716	0
lj11042	0
ERR1364253	0
R20	0
sh11sh225	0
sn0701	0
sh12sh190	0
ERR024616	0
ERR024617	0
R62	0
R138	0
R125	0
R08	0
R26	0
R42	0
R49	0
R43	0
R44	0
R107	0
R13	0
R10	0
ERR1364206	0
ERR1364234	0
sh12sh55	0
R116	0
ERR1364192	0
sh11sh103	0
R117	0
R137	0
HN6	0
sh13sh180	0
sh12sh112	0
sh12sh169	0
sh11sh492	0
R114	0
R84	0
ERR025731	0
R21	0
R16	0
R98	0
R15	0
R18	0
R54	0
R136	0
R102	0
ERR025737	0
ERR025761	0
ERR025726	0
WH25	0
sh11sh041	0
sh12sh217	0
sh11sh418	0
lj13015	0
lj16015	0
ERR025729	0
ERR025742	0
ERR028688	0
ERR028691	0
sh12sh113	0
sh13sh069	0
R69	0
R133	0
R40	0
ERR025758	0
ERR028676	0
ERR024076	0
ERR025703	0
BJ20122H075	0
sh10sh151	0
sh19sh001	0
lj06041	0
XJ2012013	0
HN1	0
R112	0
R33	0
ERR025714	0
ERR024607	0
sh13sh150	0
R118	0
ERR024611	0
ERR024610	0
21679	0
ERR024622	0
ERR024627	0
R89	0
21535	0
R68	0
R86	0
R97	0
R39	0
R59	0
R05	0
R81	0
sh12sh257	0
ERR024609	0
R130	0
ERR024612	0
ERR024604	0
ERR025715	0
sh10sh2	0
sh12sh215	0
230608	0
sh12sh213	0
ERR028705	0
sn0806	0
ERR025747	0
XJ2014176	0
ERR025768	0
ERR025750	0
ERR025756	0
ERR025724	0
ERR025692	0
ERR025753	0
sh05sh293	0
