# Supplementary material for: Divergent Evolution and Local Establishment of Multidrug‐Resistant Shigella sonnei in China
Source: MedComm (2020). 2026 Jan 7;7(1):e70569. doi: 10.1002/mco2.70569 (PMC12778403; doi:10.1002/mco2.70569)
Supplement: Supplementary file 9 — Supporting File 9: mco270569‐sup‐0009‐TableS4.xlsx [file MCO2-7-e70569-s008.xlsx]

## Sheet: Table S6
Table S4. Accessory genes associated with ONPG-negative variants
Gene	Presence in ONPG-negative strains	Presence in other strains	Absence in ONPG-negative strains	Absence in other strains	chiseq	P value
cnu	13(13.13%)	624(96.89%)	86(86.87%)	20(3.11%)	485.408	1.4225e-107
group_7407	0(0%)	632(98.14%)	99(100%)	12(1.86%)	642.628	8.9621e-142
lacI	0(0%)	631(97.98%)	99(100%)	13(2.02%)	635.87	2.6429e-140
lacY	0(0%)	626(97.2%)	99(100%)	18(2.8%)	603.815	2.4769e-133
lacZ	0(0%)	613(95.19%)	99(100%)	31(4.81%)	532.012	1.0307e-117
mhpA	0(0%)	632(98.14%)	99(100%)	12(1.86%)	642.628	8.9621e-142
mhpB	0(0%)	632(98.14%)	99(100%)	12(1.86%)	642.628	8.9621e-142
mhpR	0(0%)	632(98.15%)	99(100%)	12(1.87%)	642.628	8.9621e-142
yiaJ	0(0%)	632(98.14%)	99(100%)	12(1.86%)	642.628	8.9621e-142
