# Supplementary material for: Divergent Evolution and Local Establishment of Multidrug‐Resistant Shigella sonnei in China
Source: MedComm (2020). 2026 Jan 7;7(1):e70569. doi: 10.1002/mco2.70569 (PMC12778403; doi:10.1002/mco2.70569)
Supplement: Supplementary file 10 — Supporting File 10: mco270569‐sup‐0010‐tableS8.xlsx [file MCO2-7-e70569-s003.xlsx]

## Sheet: Sheet1
Table S8. Metadata of the Shigella sonnei strains used in this study
Accession	Strains	Clade	ONPG phenotype	cefRaziR	Region	Date	Ceftazidime	Ceftriaxone	Imipenem	Strofurantoin	Piperacillin	Tetracycline	Cefepime	Cefoperazone	Cefazolin	Cefoxitin	Tobramycin	Levofloxacin	Gentamicin	Ticarcillin	Ticarcillin/clavulaSc acid	Aztreonam	Ampicillin	ChlorampheScol	Trimethoprim/sulfamethoxazole	Norfloxacin	Amikacin	Azithromycin	Colistin	AAC(3)-IId	AAC(3)-IIc	AAC(3)-IV	AAC(6')-Ib7	AAC(6')-Ib9	AAC(6')-Ib-cr	aadA15	aadA2	aadA22	aadA23	aadA24	aadA3	aadA5	ACT-30	ANT(2'')-Ia	aadA1	ANT(6)-Ib	APH(3')-Ia	APH(3')-Ib	strA
SRR19126997	ZH061	Main Chinese clade I	Positive	cefRaziR	Beijing	2011	S	R	S	S	I	R	S	R	R	S	R	S	R	R	S	S	R	S	R	S	S	R	S	96.5	0	0	0	0	0	0	0	0	0	0	0	100	0	0	99.62	0	0	0	99.63
SRR22671215	18	Main Chinese clade II	Positive	cefRaziR	Anhui	2014	I	R	S	S	R	R	S	R	R	S	I	S	R	R	I	R	R	S	R	S	S	R	S	96.5	0	0	0	0	0	0	0	0	0	0	0	0	0	0	99.62	0	0	0	99.63
SRR22671216	1943	Main Chinese clade II	Negative	non-cefRaziR	Beijing	2005	R	R	R	R	R	R	R	S	R	R	R	S	R	R	S	R	R	R	R	S	S	S	S	96.5	0	0	0	0	0	0	0	0	0	0	0	0	0	0	99.62	0	0	0	99.63
SRR22671217	1977	Main Chinese clade II	Positive	cefRaziR	Beijing	2005	S	R	R	R	I	R	S	S	R	R	R	S	R	R	S	S	R	R	R	S	S	R	S	96.5	0	0	0	0	0	0	0	0	0	0	0	0	0	0	99.62	0	0	0	99.63
SRR19126766	21535	other strains in Lineage III	Positive	non-cefRaziR	China	/	S	S	S	S	S	R	S	S	S	S	S	S	S	S	S	S	S	S	R	S	S	S	S	0	0	0	0	0	0	0	0	0	0	0	0	0	0	0	99.62	0	0	0	100
SRR19126767	21679	Lineage II	Positive	non-cefRaziR	China	/	S	S	S	S	S	S	S	S	S	S	S	S	S	S	S	S	S	S	S	S	S	S	S	0	0	0	0	0	0	0	0	0	0	0	0	0	0	0	0	0	0	0	0
SRR19126768	230603	Main Chinese clade I	Negative	non-cefRaziR	Liaoning	2006	S	S	S	S	R	R	S	S	S	S	S	S	S	R	R	S	R	S	R	S	S	S	S	0	0	0	0	0	0	0	0	0	0	0	0	0	0	0	99.62	0	0	0	100
SRR19126769	230608	Main Chinese clade I	Negative	non-cefRaziR	Liaoning	2006	S	S	S	S	S	R	S	S	S	S	S	S	S	S	S	S	S	S	R	S	S	S	S	0	0	0	0	0	0	0	0	0	0	0	0	0	0	0	99.62	0	0	0	99.63
SRR19126770	11sh13D152	Main Chinese clade I	Positive	cefRaziR	Henan	2013	I	R	S	S	I	R	S	S	R	I	I	S	R	R	I	I	R	S	R	S	S	R	S	96.5	0	0	0	0	0	0	0	0	0	0	0	100	0	0	99.62	0	0	0	0
SRR22671218	20062H025	Main Chinese clade II	Negative	non-cefRaziR	Beijing	2006	S	S	S	S	S	S	S	S	S	S	R	S	R	S	S	S	S	S	R	S	S	S	S	96.5	0	0	0	0	0	0	0	0	0	0	0	0	0	0	99.62	0	0	0	0
SRR22671219	20110812H	Main Chinese clade II	Negative	non-cefRaziR	Beijing	2011	S	S	S	S	R	R	S	S	S	S	I	S	R	R	S	S	R	S	R	S	S	S	S	96.5	0	0	0	0	0	0	0	0	0	0	0	0	0	0	99.62	0	0	0	99.63
SRR19126771	20112H151	Main Chinese clade I	Positive	non-cefRaziR	Beijing	2011	S	R	S	S	R	R	S	R	R	S	R	S	R	R	R	S	R	S	R	S	S	S	S	96.5	0	0	0	0	0	0	0	0	0	0	0	100	0	0	99.62	0	0	0	99.63
SRR22671220	20122H050	Main Chinese clade II	Negative	non-cefRaziR	Beijing	2012	I	R	S	S	R	S	S	R	R	S	S	S	S	R	S	R	R	S	R	S	S	S	S	0	0	0	0	0	0	0	0	0	0	0	0	0	0	0	99.62	0	0	0	0
SRR19126772	2020SXFB001	Main Chinese clade I	Positive	cefRaziR	Anhui	2020	S	R	S	S	R	R	S	R	R	S	R	S	R	R	I	I	R	S	R	S	S	R	S	96.15	0	0	0	0	0	0	0	0	0	0	0	0	0	0	99.62	0	0	0	99.63
SRR19126775	2020SXFB003	Main Chinese clade I	Positive	cefRaziR	Anhui	2020	S	R	S	S	R	R	S	R	R	S	R	S	R	R	I	I	R	S	R	S	S	R	S	96.15	0	0	0	0	0	0	0	0	0	0	0	0	0	0	99.62	0	0	0	99.63
SRR19126776	2020SXFB005	Main Chinese clade I	Positive	cefRaziR	Anhui	2020	S	R	S	S	R	R	S	R	R	S	R	S	R	R	I	S	R	S	R	S	S	R	S	96.15	0	0	0	0	0	0	0	0	0	0	0	0	0	0	99.62	0	0	0	99.63
SRR19126777	2020SXFB006	Main Chinese clade I	Positive	cefRaziR	Anhui	2020	S	R	S	S	R	R	S	R	R	S	R	S	R	R	I	S	R	S	R	S	S	R	S	96.15	0	0	0	0	0	0	0	0	0	0	0	0	0	0	99.62	0	0	0	99.63
SRR19126778	2020SXFB007	Main Chinese clade I	Positive	cefRaziR	Anhui	2020	S	R	S	S	R	R	S	R	R	S	R	S	R	R	I	S	R	S	R	S	S	R	S	96.15	0	0	0	0	0	0	0	0	0	0	0	0	0	0	99.62	0	0	0	99.63
SRR19126779	2020SXFB009	Main Chinese clade I	Positive	cefRaziR	Anhui	2020	S	R	S	S	R	R	S	R	R	S	R	S	R	R	I	S	R	S	R	S	S	R	S	96.15	0	0	0	0	0	0	0	0	0	0	0	0	0	0	99.62	0	0	0	99.63
SRR19126780	2020SXFB011	Main Chinese clade I	Positive	cefRaziR	Anhui	2020	S	R	S	S	R	R	S	R	R	S	R	S	R	R	I	S	R	S	R	S	S	R	S	96.15	0	0	0	0	0	0	0	0	0	0	0	0	0	0	99.62	0	0	0	99.63
SRR19126781	2020SXFB012	Main Chinese clade I	Positive	cefRaziR	Anhui	2020	S	R	S	S	R	R	S	R	R	S	R	S	R	R	I	S	R	S	R	S	S	R	S	96.15	0	0	0	0	0	0	0	0	0	0	0	0	0	0	99.62	0	0	0	99.63
SRR19126890	2020SXFB013	Main Chinese clade I	Positive	cefRaziR	Anhui	2020	S	R	S	S	R	R	S	R	R	S	R	S	R	R	I	S	R	S	R	S	S	R	S	96.15	0	0	0	0	0	0	0	0	0	0	0	0	0	0	99.62	0	0	0	99.63
SRR19126891	2020SXFB015	Main Chinese clade I	Positive	cefRaziR	Anhui	2020	S	R	S	S	R	R	S	R	R	S	R	S	R	R	I	S	R	S	R	S	S	R	S	96.15	0	0	0	0	0	0	0	0	0	0	0	0	0	0	99.62	0	0	0	99.63
SRR19126892	2020SXFB016	Main Chinese clade I	Positive	cefRaziR	Anhui	2020	S	R	S	S	R	R	S	R	R	S	R	S	R	R	I	S	R	S	R	S	S	R	S	96.15	0	0	0	0	0	0	0	0	0	0	0	0	0	0	99.62	0	0	0	99.63
SRR19126894	2020SXFB018	Main Chinese clade I	Positive	cefRaziR	Anhui	2020	S	R	S	S	R	R	S	R	R	S	R	S	R	R	I	S	R	S	R	S	S	R	S	96.15	0	0	0	0	0	0	0	0	0	0	0	0	0	0	99.62	0	0	0	99.63
SRR19126895	2020SXFB019	Main Chinese clade I	Positive	cefRaziR	Anhui	2020	S	R	S	S	R	R	S	R	R	S	R	S	R	R	I	S	R	S	R	S	S	R	S	96.15	0	0	0	0	0	0	0	0	0	0	0	0	0	0	99.62	0	0	0	99.63
SRR19126896	2020SXFB020	Main Chinese clade I	Positive	cefRaziR	Anhui	2020	S	R	S	S	R	R	S	R	R	S	R	S	R	R	I	S	R	S	R	S	S	R	S	96.15	0	0	0	0	0	0	0	0	0	0	0	0	0	0	99.62	0	0	0	99.63
SRR19126897	2020SXFB021	Main Chinese clade I	Positive	cefRaziR	Anhui	2020	S	R	S	S	R	R	S	R	R	S	R	S	R	R	I	S	R	S	R	S	S	R	S	96.15	0	0	0	0	0	0	0	0	0	0	0	0	0	0	99.62	0	0	0	99.63
SRR19126898	2020SXFB022	Main Chinese clade I	Positive	cefRaziR	Anhui	2020	S	R	S	S	R	R	S	R	R	S	R	S	R	R	I	S	R	S	R	S	S	R	S	96.15	0	0	0	0	0	0	0	0	0	0	0	0	0	0	99.62	0	0	0	99.63
SRR19126899	2020SXFB023	Main Chinese clade I	Positive	cefRaziR	Anhui	2020	S	R	S	S	R	R	S	R	R	S	R	S	R	R	I	S	R	S	R	S	S	R	S	96.15	0	0	0	0	0	0	0	0	0	0	0	0	0	0	99.62	0	0	0	99.63
SRR19126900	2020SXFB024	Main Chinese clade I	Positive	cefRaziR	Anhui	2020	S	R	S	S	R	R	S	R	R	S	R	S	R	R	I	S	R	S	R	S	S	R	S	96.15	0	0	0	0	0	0	0	0	0	0	0	0	0	0	99.62	0	0	0	99.63
SRR19126901	2020SXFB025	Main Chinese clade I	Positive	cefRaziR	Anhui	2020	S	R	S	S	R	R	S	R	R	S	R	S	R	R	I	S	R	S	R	S	S	R	S	96.15	0	0	0	0	0	0	0	0	0	0	0	0	0	0	99.62	0	0	0	99.63
SRR19126902	2020SXFB026	Main Chinese clade I	Positive	cefRaziR	Anhui	2020	S	R	S	S	R	R	S	R	R	S	R	S	R	R	I	S	R	S	R	S	S	R	S	96.15	0	0	0	0	0	0	0	0	0	0	0	0	0	0	99.62	0	0	0	99.63
SRR19126903	2020SXFB027	Main Chinese clade I	Positive	cefRaziR	Anhui	2020	S	R	S	S	R	R	S	R	R	S	R	S	R	R	I	S	R	S	R	S	S	R	S	96.15	0	0	0	0	0	0	0	0	0	0	0	0	0	0	99.62	0	0	0	99.63
SRR19126905	2020SXFB028	Main Chinese clade I	Positive	cefRaziR	Anhui	2020	S	R	S	S	R	R	S	R	R	S	R	S	R	R	I	S	R	S	R	S	S	R	S	96.15	0	0	0	0	0	0	0	0	0	0	0	0	0	0	99.62	0	0	0	99.63
SRR19126906	2020SXFB029	Main Chinese clade I	Positive	cefRaziR	Anhui	2020	S	R	S	S	R	R	S	R	R	S	R	S	R	R	I	S	R	S	R	S	S	R	S	96.15	0	0	0	0	0	0	0	0	0	0	0	0	0	0	99.62	0	0	0	99.63
SRR19126907	2020SXFB032	Main Chinese clade I	Positive	cefRaziR	Anhui	2020	S	R	S	S	R	R	S	R	R	S	R	S	R	R	I	S	R	S	R	S	S	R	S	96.15	0	0	0	0	0	0	0	0	0	0	0	0	0	0	99.62	0	0	0	99.63
SRR19126908	2020SXFB034	Main Chinese clade I	Positive	cefRaziR	Anhui	2020	S	R	S	S	R	R	S	R	R	S	R	S	R	R	I	S	R	S	R	S	S	R	S	96.15	0	0	0	0	0	0	0	0	0	0	0	0	0	0	99.62	0	0	0	99.63
SRR19126909	2020SXFB035	Main Chinese clade I	Positive	cefRaziR	Anhui	2020	S	R	S	S	R	R	S	R	R	S	R	S	R	R	I	S	R	S	R	S	S	R	S	96.15	0	0	0	0	0	0	0	0	0	0	0	0	0	0	99.62	0	0	0	99.63
SRR19126910	2020SXFB037	Main Chinese clade I	Positive	cefRaziR	Anhui	2020	S	R	S	S	R	R	S	R	R	S	R	S	R	R	I	S	R	S	R	S	S	R	S	96.15	0	0	0	0	0	0	0	0	0	0	0	0	0	0	99.62	0	0	0	99.63
SRR19126911	2020SXFB039	Main Chinese clade I	Positive	cefRaziR	Anhui	2020	S	R	S	S	R	R	S	R	R	S	R	S	R	R	I	S	R	S	R	S	S	R	S	96.15	0	0	0	0	0	0	0	0	0	0	0	0	0	0	99.62	0	0	0	99.63
SRR19126912	2020SXFB042	Main Chinese clade I	Positive	cefRaziR	Anhui	2020	S	R	S	S	R	R	S	R	R	S	R	S	R	R	I	S	R	S	R	S	S	R	S	96.15	0	0	0	0	0	0	0	0	0	0	0	0	0	0	99.62	0	0	0	99.63
SRR19126913	2020SXFB044	Main Chinese clade I	Positive	cefRaziR	Anhui	2020	S	R	S	S	R	R	S	R	R	S	R	S	R	R	I	S	R	S	R	S	S	R	S	96.15	0	0	0	0	0	0	0	0	0	0	0	0	0	0	99.62	0	0	0	99.63
SRR19126914	2020SXFB046	Main Chinese clade I	Positive	cefRaziR	Anhui	2020	S	R	S	S	R	R	S	R	R	S	R	S	R	R	I	S	R	S	R	S	S	R	S	96.15	0	0	0	0	0	0	0	0	0	0	0	0	0	0	99.62	0	0	0	99.63
SRR19126916	2020SXFB048	Main Chinese clade I	Positive	cefRaziR	Anhui	2020	S	R	S	S	R	R	S	R	R	S	R	S	R	R	I	S	R	S	R	S	S	R	S	96.15	0	0	0	0	0	0	0	0	0	0	0	0	0	0	99.62	0	0	0	99.63
SRR19126917	2020SXFB049	Main Chinese clade I	Positive	cefRaziR	Anhui	2020	S	R	S	S	R	R	S	R	R	S	R	S	R	R	I	S	R	S	R	S	S	R	S	96.15	0	0	0	0	0	0	0	0	0	0	0	0	0	0	99.62	0	0	0	99.63
SRR19126918	2020SXFB051	Main Chinese clade I	Positive	cefRaziR	Anhui	2020	S	R	S	S	R	R	S	R	R	S	R	S	R	R	I	S	R	S	R	S	S	R	S	96.15	0	0	0	0	0	0	0	0	0	0	0	0	0	0	99.62	0	0	0	99.63
SRR19126919	2020SXLYX	Main Chinese clade I	Positive	cefRaziR	Anhui	2020	S	R	S	S	R	R	S	R	R	S	R	S	R	R	I	I	R	S	R	S	S	R	S	96.15	0	0	0	0	0	0	0	0	0	0	0	0	0	0	99.62	0	0	0	99.63
SRR19126920	2020SXWbk	Main Chinese clade I	Positive	cefRaziR	Anhui	2020	S	R	S	S	R	R	S	R	R	S	R	S	R	R	I	I	R	S	R	S	S	R	S	96.15	0	0	0	0	0	0	0	0	0	0	0	0	0	0	99.62	0	0	0	99.63
SRR19126921	2020SXWSZ	Main Chinese clade I	Positive	cefRaziR	Anhui	2020	S	R	S	S	R	R	S	R	R	S	R	S	R	R	I	S	R	S	R	S	S	R	S	96.15	0	0	0	0	0	0	0	0	0	0	0	0	0	0	99.62	0	0	0	99.63
SRR19126922	2020SXXXj	Main Chinese clade I	Positive	cefRaziR	Anhui	2020	S	R	S	S	R	R	S	R	R	S	R	S	R	R	I	I	R	S	R	S	S	R	S	96.15	0	0	0	0	0	0	0	0	0	0	0	0	0	0	99.62	0	0	0	99.63
SRR22671221	41sh10D162	Main Chinese clade II	Positive	cefRaziR	Henan	2010	S	R	S	S	R	R	S	I	R	S	R	S	R	R	I	S	R	S	R	S	S	R	S	96.5	0	0	0	0	0	0	0	0	0	0	0	0	0	0	99.62	0	0	0	99.63
SRR22671222	41sh10D181	Main Chinese clade II	Positive	cefRaziR	Henan	2010	I	R	S	S	R	S	S	R	R	S	I	S	R	R	S	R	R	S	S	S	S	R	S	96.5	0	0	0	0	0	0	0	0	0	0	0	0	0	0	99.62	0	0	0	0
SRR22671223	41sh10D187	Main Chinese clade II	Positive	non-cefRaziR	Henan	2010	I	R	R	S	R	R	S	R	R	S	R	S	R	R	S	R	R	S	R	S	S	S	S	96.5	100	0	0	0	0	0	0	0	0	0	0	0	0	0	99.62	0	0	0	99.63
SRR22671224	41sh11D062	Main Chinese clade II	Positive	cefRaziR	Henan	2011	S	R	S	S	R	R	S	R	R	S	I	S	R	R	I	S	R	S	R	S	S	R	S	96.5	0	0	0	0	0	0	0	0	0	0	0	0	0	0	99.62	0	0	0	99.63
SRR19126923	41sh13D174	Main Chinese clade I	Positive	non-cefRaziR	Henan	2013	I	R	S	S	R	R	S	R	R	S	S	S	S	R	S	R	R	R	R	S	S	S	S	0	0	0	0	0	0	0	0	0	98.61	100	0	100	0	100	100	0	0	0	99.63
SRR22671226	AH17	Main Chinese clade II	Positive	non-cefRaziR	Anhui	2014	S	R	S	S	I	R	S	I	R	S	I	S	R	R	S	S	R	S	R	S	S	S	S	96.5	100	0	0	0	0	0	0	97.75	0	0	0	100	0	0	100	0	0	0	99.63
SRR22671227	BJ20072H007	Main Chinese clade II	Positive	non-cefRaziR	Beijing	2007	S	S	S	S	S	R	S	S	S	S	I	S	R	R	S	S	R	S	R	S	S	S	S	96.5	0	0	0	0	0	0	0	0	0	0	0	0	0	0	99.62	0	0	0	99.63
SRR19126924	BJ20092H102	Main Chinese clade I	Positive	non-cefRaziR	Beijing	2009	S	R	S	S	R	R	S	R	R	S	I	S	R	R	I	S	R	S	R	S	S	S	S	96.5	0	0	0	0	0	0	0	0	0	0	0	0	0	0	99.62	0	0	0	99.63
SRR22671228	BJ2010074	Main Chinese clade II	Negative	non-cefRaziR	Beijing	2011	S	S	S	S	R	R	S	S	S	S	I	S	R	R	S	S	R	S	R	S	S	S	S	96.5	0	0	0	0	0	0	0	0	0	0	0	0	0	0	99.62	0	0	0	99.63
SRR22671229	BJ20102H032	Main Chinese clade II	Positive	non-cefRaziR	Beijing	2010	S	S	S	S	S	R	S	S	S	S	S	S	R	R	S	S	R	S	R	S	S	S	S	96.5	0	0	0	0	0	0	0	0	0	0	0	0	0	0	99.62	0	0	0	99.63
SRR22671230	BJ20122H075	Main Chinese clade II	Positive	non-cefRaziR	Beijing	2012	S	S	S	S	S	S	S	S	S	S	S	S	S	S	S	S	S	S	S	S	S	S	S	0	0	0	0	0	0	0	0	0	0	0	0	0	0	0	99.62	0	0	0	0
SRR22671023	GIMI239	Main Chinese clade I	Positive	non-cefRaziR	Shandong	/	S	S	S	S	S	S	S	S	S	S	S	S	S	S	S	S	S	S	S	S	S	S	S	0	0	0	0	0	0	0	0	0	0	0	0	0	0	0	0	0	0	0	0
SRR22671231	HN08149	Main Chinese clade II	Positive	non-cefRaziR	Henan	2008	S	S	S	S	S	R	S	S	S	S	I	S	R	R	S	S	R	S	R	S	S	S	S	96.5	0	0	0	0	0	0	0	0	0	0	0	0	0	0	99.62	0	0	0	99.63
SRR22671232	HN08160	Main Chinese clade II	Positive	non-cefRaziR	Henan	2008	R	R	S	S	R	R	S	R	R	S	S	S	R	R	R	R	R	S	R	S	S	S	S	96.5	0	0	0	0	0	0	0	0	0	0	0	0	0	0	99.62	0	0	0	99.63
SRR19126925	HN08184	Main Chinese clade I	Positive	non-cefRaziR	Henan	2008	S	R	S	S	R	R	S	R	R	S	S	S	S	R	I	S	R	S	R	S	S	S	S	0	0	0	0	0	0	0	0	0	0	0	0	0	0	0	99.62	0	0	0	99.63
SRR19126819	HN09187	Main Chinese clade I	Negative	non-cefRaziR	Henan	2009	S	S	S	S	S	R	S	S	S	S	S	S	S	S	S	S	S	S	R	S	S	S	S	0	0	0	0	0	0	0	0	0	0	0	0	0	0	0	99.62	0	0	0	99.63
SRR22671233	HN09221	Main Chinese clade II	Positive	non-cefRaziR	Henan	2009	S	S	S	S	R	R	S	S	S	S	I	S	R	R	S	S	R	S	R	S	S	S	S	96.5	0	0	0	0	0	0	0	0	0	0	0	0	0	0	99.62	0	0	0	99.63
SRR19126820	HN09238	Main Chinese clade I	Negative	non-cefRaziR	Henan	2009	S	S	S	S	S	R	S	S	S	S	S	S	S	S	S	S	S	S	R	S	S	S	S	0	0	0	0	0	0	0	0	0	0	0	0	0	0	0	99.62	0	0	0	99.63
SRR22671234	HN1	Main Chinese clade II	Positive	non-cefRaziR	Henan	1999	S	S	S	S	S	R	S	S	S	S	S	S	S	S	S	S	S	S	R	S	S	S	S	0	0	0	0	0	0	0	0	0	0	0	0	0	0	0	99.62	0	0	0	99.63
SRR22671235	HN10108	Main Chinese clade II	Negative	non-cefRaziR	Henan	2010	S	S	S	S	R	R	S	S	S	S	I	S	R	R	S	S	R	S	R	S	S	S	S	96.5	0	0	0	0	0	0	0	0	0	0	0	0	0	0	99.62	0	0	0	99.63
SRR22671237	HN10159	Main Chinese clade II	Positive	non-cefRaziR	Henan	2010	S	R	S	S	R	S	S	R	R	S	I	S	R	R	R	S	R	S	S	S	S	S	S	96.5	0	0	0	0	0	0	0	0	0	0	0	0	0	0	99.62	0	0	0	0
SRR22671097	HN10208	Main Chinese clade II	Positive	non-cefRaziR	Henan	2010	S	R	S	S	R	R	S	R	R	S	R	S	R	R	I	I	R	S	R	S	S	S	S	96.5	100	0	0	0	0	0	0	0	0	0	0	0	0	0	99.62	0	0	0	99.63
SRR22671099	HN11128	Main Chinese clade II	Positive	non-cefRaziR	Henan	2011	I	R	S	S	R	R	S	R	R	S	I	S	R	R	R	R	R	S	R	S	S	S	S	96.5	100	0	0	0	0	0	0	0	0	0	0	100	0	0	99.62	0	0	0	99.63
SRR22671100	HN12099	Main Chinese clade II	Negative	non-cefRaziR	Henan	2012	I	R	S	S	R	R	S	R	R	S	I	S	R	R	R	R	R	S	R	S	S	S	S	96.5	0	0	0	0	0	0	0	0	0	0	0	0	0	0	99.62	0	0	0	99.63
SRR19126821	HN12187	Main Chinese clade I	Positive	non-cefRaziR	Henan	2012	I	R	S	S	R	R	S	S	R	R	I	S	R	R	R	S	R	S	R	S	S	S	S	96.5	0	0	0	0	0	0	0	0	0	0	0	100	0	0	99.62	0	0	0	0
SRR22671101	HN12202	Main Chinese clade II	Positive	non-cefRaziR	Henan	2012	S	R	S	S	R	S	S	R	R	S	I	S	R	R	S	S	R	S	R	S	S	S	S	96.5	0	0	0	0	0	0	0	0	0	0	0	0	0	0	99.62	0	0	0	99.63
SRR22671102	HN12237	Main Chinese clade II	Negative	non-cefRaziR	Henan	2012	I	R	S	S	R	R	S	R	R	S	I	S	R	R	R	R	R	S	R	S	S	S	S	96.5	0	0	0	0	0	0	0	0	0	0	0	0	0	0	99.62	0	0	0	99.63
SRR22671103	HN13068	Main Chinese clade II	Positive	non-cefRaziR	Henan	2013	S	R	S	S	R	R	S	R	R	S	I	S	R	R	R	I	R	S	R	S	S	S	S	96.5	0	0	0	0	0	0	0	0	0	0	0	0	0	0	99.62	0	0	0	99.63
SRR22671104	HN13118	Main Chinese clade II	Positive	non-cefRaziR	Henan	2013	S	S	S	S	R	R	S	S	S	S	I	S	R	R	S	S	R	S	R	S	S	S	S	96.5	0	0	0	0	0	0	0	0	0	0	0	0	0	0	99.62	0	0	0	99.63
SRR22671105	HN13136	Main Chinese clade II	Negative	non-cefRaziR	Henan	2013	S	S	S	S	S	R	S	S	S	S	S	S	R	R	S	S	R	S	R	S	S	S	S	96.5	0	0	0	0	0	0	0	0	0	0	0	0	0	0	99.62	0	0	0	99.63
SRR22671106	HN6	Main Chinese clade II	Positive	non-cefRaziR	Henan	2003	S	S	S	S	S	R	S	S	S	S	S	S	S	S	S	S	S	S	R	S	S	S	S	0	0	0	0	0	0	0	0	0	0	0	0	0	0	0	99.62	0	0	0	99.63
SRR22671108	lj06041	Main Chinese clade II	Positive	non-cefRaziR	Shanxi	2006	S	S	S	S	S	R	S	S	S	S	S	S	S	S	S	S	S	S	R	S	S	S	S	0	0	0	0	0	0	0	0	0	0	0	0	0	0	0	99.62	0	0	0	99.63
SRR22671109	lj06057	Main Chinese clade II	Positive	non-cefRaziR	Shanxi	2006	S	R	S	S	I	R	S	R	R	S	S	S	S	R	S	S	R	S	R	S	S	S	S	0	0	0	0	0	0	0	0	0	0	0	0	0	0	0	99.62	0	0	0	99.63
SRR22671110	lj06058	Main Chinese clade II	Positive	non-cefRaziR	Shanxi	2006	S	R	S	S	I	R	S	R	R	S	S	S	S	R	S	S	R	R	R	S	S	S	S	0	0	0	0	0	0	0	0	0	0	0	0	0	0	0	99.62	0	0	0	99.63
SRR19126822	lj07024	Main Chinese clade I	Positive	non-cefRaziR	Shanxi	2007	S	R	S	S	R	R	S	R	R	S	I	S	R	R	I	S	R	S	R	S	S	S	S	0	0	0	0	0	0	0	0	0	0	0	0	0	0	0	99.62	0	0	0	99.63
SRR22671111	lj07026	Main Chinese clade II	Positive	non-cefRaziR	Shanxi	2007	S	R	S	S	R	R	S	R	R	S	I	S	R	R	I	S	R	S	R	S	S	S	S	96.5	0	0	0	0	0	0	0	0	0	0	0	0	0	0	99.62	0	0	0	99.63
SRR22671112	lj10020	Main Chinese clade II	Positive	non-cefRaziR	Shanxi	2010	S	R	S	S	I	R	S	I	R	S	S	S	R	R	S	S	R	S	R	S	S	S	S	96.5	0	0	0	0	0	0	0	0	0	0	0	0	0	0	99.62	0	0	0	99.63
SRR22671113	lj11005	Main Chinese clade II	Positive	non-cefRaziR	Shanxi	2011	I	R	S	S	R	R	S	R	R	S	R	S	R	R	I	R	R	S	S	S	S	S	S	95.1	0	0	0	0	100	0	0	0	0	0	0	100	0	0	99.62	0	0	0	99.63
SRR19126823	lj11023	Main Chinese clade I	Positive	non-cefRaziR	Shanxi	2011	S	R	S	S	I	R	S	I	R	S	I	S	R	R	I	S	R	S	R	S	S	S	S	96.5	0	0	0	0	0	0	0	0	0	0	0	0	0	0	99.62	0	0	0	99.63
SRR19126824	lj11031	Main Chinese clade I	Positive	non-cefRaziR	Shanxi	2011	S	R	S	S	I	R	S	I	R	S	I	S	R	R	I	S	R	S	R	S	S	S	S	96.5	0	0	0	0	0	0	0	0	0	0	0	0	0	0	99.62	0	0	0	99.63
SRR19126825	lj11042	Main Chinese clade I	Positive	non-cefRaziR	Shanxi	2011	S	R	S	S	I	R	S	I	R	S	I	S	R	R	I	S	R	S	R	S	S	S	S	96.5	0	0	0	0	0	0	0	0	0	0	0	0	0	0	99.62	0	0	0	99.63
SRR22671114	lj12024	Main Chinese clade II	Positive	non-cefRaziR	Shanxi	2012	S	S	S	S	S	R	S	S	S	S	S	S	R	R	S	S	R	S	R	S	S	S	S	96.5	0	0	0	0	0	0	0	0	0	0	0	0	0	0	99.62	0	0	0	99.63
SRR19126826	lj13015	Main Chinese clade I	Positive	non-cefRaziR	Shanxi	2013	I	R	S	S	R	R	S	R	R	S	S	S	R	R	S	R	R	S	R	S	S	S	S	0	0	0	0	0	0	0	0	0	0	0	0	0	0	0	99.62	0	0	0	99.63
SRR22671115	lj13016	Main Chinese clade II	Positive	non-cefRaziR	Shanxi	2013	I	R	S	S	R	R	S	R	R	S	S	S	R	R	S	R	R	S	R	S	S	S	S	96.5	0	0	0	0	0	0	0	0	0	0	0	0	0	0	99.62	0	0	0	99.63
SRR19126827	lj14023	Main Chinese clade I	Positive	non-cefRaziR	Shanxi	2014	I	R	S	S	R	R	S	R	R	S	S	S	R	R	S	R	R	S	R	S	S	S	S	0	0	0	0	0	0	0	0	0	0	0	0	0	0	0	99.62	0	0	0	99.63
SRR19126828	lj16007	Main Chinese clade I	Positive	non-cefRaziR	Shanxi	2016	S	R	S	S	I	R	S	S	R	S	R	S	R	R	S	S	R	S	R	S	S	S	S	96.15	0	0	0	0	0	0	0	0	0	0	0	0	0	0	99.62	0	0	0	100
SRR19126830	lj16011	Main Chinese clade I	Positive	non-cefRaziR	Shanxi	2016	S	R	S	S	I	R	S	I	R	S	R	S	R	R	S	S	R	S	R	S	S	S	S	96.15	0	0	0	0	0	0	0	0	0	0	0	0	0	0	99.62	0	0	0	99.63
SRR19126831	lj16015	Main Chinese clade I	Positive	non-cefRaziR	Shanxi	2016	S	R	S	S	I	S	S	I	R	S	S	I	R	R	S	S	R	R	R	S	S	S	S	0	0	0	0	0	0	0	0	0	0	0	0	0	0	0	99.62	0	0	0	99.63
SRR22671116	R01	Main Chinese clade II	Positive	non-cefRaziR	Henan	2006	S	S	S	S	S	R	S	S	S	S	S	S	S	S	S	S	S	S	R	S	S	S	S	0	0	0	0	0	0	0	0	0	0	0	0	0	100	0	99.62	0	0	0	99.63
SRR22671117	R02	Main Chinese clade II	Negative	non-cefRaziR	Henan	2011	S	S	S	S	R	R	S	S	S	S	I	S	R	R	S	S	R	S	R	S	S	S	S	96.5	0	0	0	0	0	0	0	0	0	0	0	0	100	0	99.62	0	0	0	99.63
SRR22671119	R03	Main Chinese clade II	Positive	non-cefRaziR	Henan	2010	S	S	S	S	R	R	S	S	S	S	I	S	R	R	S	S	R	S	R	S	S	S	S	96.5	0	0	0	0	0	0	0	0	0	0	0	0	100	0	99.62	0	0	0	99.63
SRR22671120	R04	Main Chinese clade II	Positive	non-cefRaziR	Henan	2011	S	S	S	S	S	R	S	S	S	S	I	S	R	R	S	S	R	S	R	S	S	S	S	96.5	0	0	0	0	0	0	0	0	0	0	0	0	100	0	99.62	0	0	0	99.63
SRR22671121	R05	Main Chinese clade II	Positive	non-cefRaziR	Henan	2004	S	S	S	S	S	R	S	S	S	S	S	S	S	S	S	S	S	S	R	S	S	S	S	0	0	0	0	0	0	0	0	0	0	0	0	0	100	0	99.62	0	0	0	99.63
SRR22671122	R06	Main Chinese clade II	Positive	non-cefRaziR	Henan	2010	I	R	S	S	R	R	S	R	R	S	R	S	R	R	R	R	R	S	R	S	S	S	S	96.5	0	0	0	0	0	0	0	0	0	0	0	0	100	0	99.62	0	0	0	99.63
SRR22671123	R07	Main Chinese clade II	Negative	non-cefRaziR	Henan	2010	S	S	S	S	R	R	S	S	S	S	I	S	R	R	S	S	R	S	R	S	S	S	S	96.5	0	0	0	0	0	0	0	0	0	0	0	0	100	0	99.62	0	0	0	99.63
SRR19126832	R08	Main Chinese clade I	Positive	non-cefRaziR	Henan	2008	S	R	S	S	R	R	S	R	R	S	S	S	S	R	R	I	R	S	R	S	S	S	S	0	0	0	0	0	0	0	0	0	0	0	0	0	100	0	99.62	0	0	0	99.63
SRR22671124	R09	Main Chinese clade II	Positive	non-cefRaziR	Henan	2012	S	S	S	S	R	R	S	S	S	S	I	S	R	R	S	S	R	S	R	S	S	S	S	96.5	0	0	0	0	0	0	0	0	0	0	0	0	100	0	99.62	0	0	0	99.63
SRR19126833	R10	other strains in Lineage III	Positive	non-cefRaziR	Henan	2009	S	R	S	S	R	R	S	R	R	S	I	S	R	R	R	S	R	S	R	S	S	S	S	96.5	0	0	0	0	0	0	0	0	0	0	0	0	100	0	99.62	0	0	0	100
SRR22671125	R100	Main Chinese clade II	Positive	non-cefRaziR	Hubei	2007	S	S	S	S	R	R	S	S	S	S	I	S	R	R	R	S	R	S	R	S	S	S	S	96.5	0	0	0	0	0	0	0	0	0	0	0	0	100	0	99.62	0	0	0	99.63
SRR22671126	R101	Main Chinese clade II	Positive	non-cefRaziR	Hubei	2010	S	S	S	S	R	R	S	S	S	S	I	S	R	R	S	S	R	S	R	S	S	S	S	96.5	0	0	0	0	0	0	0	0	0	0	0	0	100	0	99.62	0	0	0	99.63
SRR22671127	R102	Main Chinese clade II	Positive	non-cefRaziR	Hubei	2012	S	R	S	S	R	S	S	R	R	S	S	S	S	R	R	I	R	S	S	S	S	S	S	0	0	0	0	0	0	0	0	0	0	0	0	0	100	0	99.62	0	0	0	0
SRR19126834	R103	Main Chinese clade I	Positive	non-cefRaziR	Hubei	2013	S	R	S	S	R	R	S	R	R	S	I	S	R	R	R	S	R	S	R	S	S	S	S	96.15	0	0	0	0	0	0	0	0	0	0	0	0	100	0	99.62	0	0	0	99.63
SRR19126835	R104	Lineage I	Positive	non-cefRaziR	Hubei	2006	S	R	S	S	R	S	S	R	R	S	S	S	S	R	S	S	R	S	S	S	S	S	S	0	0	0	0	0	0	0	0	0	0	0	0	0	0	0	0	0	0	0	0
SRR22671128	R105	Main Chinese clade II	Positive	non-cefRaziR	Hubei	2007	I	R	S	S	R	R	S	R	R	S	S	S	S	R	R	R	R	S	R	S	S	S	S	0	0	0	0	0	0	0	0	0	0	0	0	0	100	0	99.62	0	0	0	99.63
SRR22671130	R106	Main Chinese clade II	Positive	non-cefRaziR	Hubei	2008	S	S	S	S	R	R	S	S	S	S	I	S	R	R	S	S	R	S	R	S	S	S	S	96.5	0	0	0	0	0	0	0	0	0	0	0	0	100	0	99.62	0	0	0	99.63
SRR19126836	R107	Main Chinese clade I	Positive	non-cefRaziR	Hubei	2009	S	R	S	S	R	R	S	R	R	S	I	S	R	R	R	S	R	S	R	S	S	S	S	96.5	0	0	0	0	0	0	0	0	0	0	0	0	100	0	99.62	0	0	0	99.63
SRR19126837	R108	Main Chinese clade I	Positive	non-cefRaziR	Hubei	2010	R	R	S	S	R	R	S	S	R	R	I	S	R	R	R	I	R	S	R	S	S	S	S	96.5	0	0	0	0	0	0	0	0	0	0	0	100	100	0	99.62	0	0	0	99.63
SRR22671131	R109	Main Chinese clade II	Positive	non-cefRaziR	Hubei	2010	R	R	S	S	R	S	S	R	R	S	S	S	S	R	R	R	R	S	R	S	S	S	S	0	0	0	0	0	0	0	0	0	0	0	0	0	100	0	99.62	0	0	0	99.63
SRR22671132	R11	Main Chinese clade II	Positive	non-cefRaziR	Gansu	2009	S	S	S	S	S	R	S	S	R	S	S	S	S	S	S	S	S	S	R	S	S	S	S	0	0	0	0	0	0	0	0	0	0	0	0	0	100	0	99.62	0	0	0	0
SRR22671133	R110	Main Chinese clade II	Positive	non-cefRaziR	Hubei	2010	I	R	S	S	R	S	S	R	R	S	S	S	S	R	R	R	R	S	R	S	S	S	S	0	0	0	0	0	0	0	0	0	0	0	0	0	100	0	99.62	0	0	0	99.63
SRR22670994	R111	Main Chinese clade II	Positive	non-cefRaziR	Xinjiang	2006	S	S	S	S	S	S	S	S	S	S	S	S	S	S	S	S	S	S	R	S	S	S	S	0	0	0	0	0	0	0	0	0	0	0	0	0	100	0	99.62	0	0	0	0
SRR19126838	R112	Main Chinese clade III	Positive	non-cefRaziR	Xinjiang	2009	S	S	S	S	S	R	S	S	S	S	S	S	S	S	S	S	S	S	R	S	S	S	S	0	0	0	0	0	0	0	0	0	0	0	0	0	0	0	99.62	0	0	0	99.63
SRR22670995	R113	Main Chinese clade II	Positive	non-cefRaziR	Xinjiang	2010	S	S	S	S	S	R	S	S	S	S	S	S	S	S	S	S	S	S	R	S	S	S	S	0	0	0	0	0	0	0	0	0	0	0	0	0	100	0	99.62	0	0	0	99.63
SRR19126839	R114	Main Chinese clade III	Positive	non-cefRaziR	Xinjiang	2012	I	R	S	S	R	R	S	R	R	S	S	S	S	R	S	R	R	S	R	S	S	S	S	0	0	0	0	0	0	0	0	0	0	0	0	0	0	0	99.62	0	0	0	99.63
SRR19126841	R115	Main Chinese clade III	Positive	non-cefRaziR	Xinjiang	2012	I	R	S	S	R	R	S	R	R	S	S	S	S	R	R	R	R	S	R	S	S	S	S	0	0	0	0	0	0	0	0	0	0	0	0	0	0	0	99.62	0	0	0	99.63
SRR19126842	R116	Main Chinese clade III	Positive	non-cefRaziR	Xinjiang	2012	I	R	S	S	R	R	S	R	R	S	S	S	S	R	S	R	R	S	R	S	S	S	S	0	0	0	0	0	0	0	0	0	0	0	0	0	0	0	99.62	0	0	0	99.63
SRR19126843	R117	Main Chinese clade III	Positive	non-cefRaziR	Xinjiang	2012	I	R	S	S	R	R	S	R	R	S	S	S	S	R	S	R	R	S	R	S	S	S	S	0	0	0	0	0	0	0	0	0	0	0	0	0	0	0	99.62	0	0	0	99.63
SRR19126844	R118	Main Chinese clade III	Positive	non-cefRaziR	Xinjiang	2012	S	S	S	S	S	R	S	S	S	S	S	S	S	S	S	S	S	S	R	S	S	S	S	0	0	0	0	0	0	0	0	0	0	0	0	0	0	0	99.62	0	0	0	99.63
SRR22670996	R119	Main Chinese clade II	Positive	non-cefRaziR	Yunnan	2012	S	S	S	S	R	R	S	S	S	S	I	S	R	R	S	S	R	S	R	S	S	S	S	96.5	0	0	0	0	0	0	0	0	0	0	0	0	100	0	99.62	0	0	0	99.63
SRR22670997	R12	Main Chinese clade II	Positive	non-cefRaziR	Henan	2011	S	R	S	S	R	S	S	R	R	S	I	S	R	R	S	S	R	S	S	S	S	S	S	96.5	0	0	0	0	0	0	0	0	0	0	0	0	100	0	99.62	0	0	0	0
SRR22670998	R120	Main Chinese clade II	Positive	non-cefRaziR	Yunnan	2013	S	S	S	S	R	R	S	S	S	S	I	S	R	R	S	S	R	S	R	S	S	S	S	96.5	0	0	0	0	0	0	0	0	0	0	0	0	100	0	99.62	0	0	0	99.63
SRR22670999	R121	Main Chinese clade II	Positive	non-cefRaziR	Yunnan	2012	S	S	S	S	R	R	S	S	S	S	I	S	R	R	R	S	R	S	R	S	S	S	S	96.5	0	0	0	0	0	0	0	0	0	0	0	0	100	0	99.62	0	0	0	99.63
SRR22671001	R122	Main Chinese clade II	Positive	non-cefRaziR	Yunnan	2009	I	R	S	S	R	R	S	R	R	S	I	S	R	R	R	R	R	S	R	S	S	S	S	96.5	0	0	0	0	0	0	0	0	0	0	0	0	100	0	99.62	0	0	0	99.63
SRR22671002	R123	Main Chinese clade II	Positive	non-cefRaziR	Yunnan	2012	S	S	S	S	R	R	S	S	S	S	S	S	R	R	R	S	R	S	R	S	S	S	S	96.5	0	0	0	0	0	0	0	0	0	0	0	0	100	0	99.62	0	0	0	99.63
SRR22671003	R124	Main Chinese clade II	Positive	non-cefRaziR	Liaoning	2011	R	R	R	R	R	R	S	R	R	R	R	S	R	R	S	R	R	R	R	S	S	S	S	96.5	0	0	0	0	0	0	0	0	0	0	0	0	100	0	99.62	0	0	0	99.63
SRR22671004	R125	Main Chinese clade II	Positive	non-cefRaziR	Xinjiang	2010	S	R	S	S	R	R	S	R	R	S	S	S	S	R	S	S	R	S	R	S	S	S	S	0	0	0	0	0	0	0	0	0	0	0	0	0	100	0	99.62	0	0	0	99.63
SRR22671005	R126	Main Chinese clade II	Positive	non-cefRaziR	Yunnan	2013	S	S	S	S	R	R	S	S	S	S	I	S	R	R	S	S	R	S	R	S	S	S	S	96.5	0	0	0	0	0	0	0	0	0	0	0	0	100	0	99.62	0	0	0	99.63
SRR22671006	R127	Main Chinese clade II	Positive	non-cefRaziR	Guangdong	2012	R	R	S	S	R	R	S	R	R	S	I	S	R	R	R	R	R	S	R	S	S	S	S	96.5	0	0	0	0	0	0	0	0	0	0	0	0	100	0	99.62	0	0	0	99.63
SRR22671007	R128	Main Chinese clade II	Positive	non-cefRaziR	Shanghai	2004	S	S	S	S	R	R	S	S	S	S	I	S	R	R	R	S	R	S	R	S	S	S	S	96.5	0	0	0	0	0	0	0	0	0	0	0	0	100	0	99.62	0	0	0	99.63
SRR22671008	R129	Main Chinese clade II	Positive	non-cefRaziR	Shanghai	2012	S	R	S	S	R	R	S	R	R	S	R	S	R	R	R	S	R	S	R	S	S	S	S	96.5	0	0	0	0	0	0	0	0	0	0	0	0	100	0	99.62	0	0	0	99.63
SRR19126845	R13	other strains in Lineage III	Positive	non-cefRaziR	Gansu	2011	I	R	S	S	R	R	S	R	R	S	S	S	R	R	R	R	R	S	R	S	S	S	S	96.5	0	0	0	0	0	0	0	0	0	0	0	0	100	0	99.62	0	0	0	100
SRR22671009	R130	Main Chinese clade II	Positive	non-cefRaziR	Liaoning	2007	S	S	S	S	S	S	S	S	S	S	S	S	S	S	S	S	S	S	S	S	S	S	S	0	0	0	0	0	0	0	0	0	0	0	0	0	100	0	99.62	0	0	0	0
SRR22671010	R131	Main Chinese clade II	Positive	non-cefRaziR	Liaoning	2011	R	R	R	R	R	R	S	R	R	R	R	S	R	R	S	R	R	R	R	S	S	S	S	96.5	0	0	0	0	0	0	0	0	0	0	0	0	100	0	99.62	0	0	0	99.63
SRR22671012	R132	Main Chinese clade II	Positive	non-cefRaziR	Liaoning	2012	S	S	S	S	R	R	S	S	S	S	I	S	R	R	S	S	R	S	R	S	S	S	S	96.5	0	0	0	0	0	0	0	0	0	0	0	0	100	0	99.62	0	0	0	99.63
SRR19126846	R133	Main Chinese clade I	Positive	non-cefRaziR	Liaoning	2006	R	R	S	S	R	R	S	R	R	S	S	S	S	R	S	R	R	S	R	S	S	S	S	0	0	0	0	0	0	0	0	0	0	0	0	0	100	0	99.62	0	0	0	99.63
SRR22671013	R134	Main Chinese clade II	Positive	non-cefRaziR	Gaungxi	2007	I	R	S	S	R	R	R	R	R	S	I	S	R	R	R	R	R	S	R	S	S	S	S	96.5	0	0	0	0	0	0	0	0	0	0	0	0	100	0	99.62	0	0	0	99.63
SRR22671014	R135	Main Chinese clade II	Positive	non-cefRaziR	Gaungxi	2009	S	S	S	S	R	R	S	S	S	S	S	S	R	R	R	S	R	S	R	S	S	S	S	96.5	0	0	0	0	0	0	0	0	0	0	0	0	100	0	99.62	0	0	0	99.63
SRR22671015	R136	Main Chinese clade II	Positive	non-cefRaziR	Gaungxi	2003	S	S	S	S	S	R	S	S	S	S	S	S	S	S	S	S	S	S	R	S	S	S	S	0	0	0	0	0	0	0	0	0	0	0	0	0	100	0	99.62	0	0	0	0
SRR19126847	R137	Main Chinese clade III	Positive	non-cefRaziR	Xinjiang	2008	S	R	S	S	R	S	S	R	R	S	S	S	S	R	S	S	R	S	S	S	S	S	S	0	0	0	0	0	0	0	0	0	0	0	0	0	100	0	99.62	0	0	0	0
SRR22671016	R138	Main Chinese clade II	Positive	non-cefRaziR	Xinjiang	2010	S	R	S	S	R	R	S	R	R	S	S	S	S	R	S	S	R	S	R	S	S	S	S	0	0	0	0	0	0	0	0	0	0	0	0	0	100	0	99.62	0	0	0	99.63
SRR22671017	R14	Main Chinese clade II	Positive	non-cefRaziR	Gansu	2011	S	S	S	S	R	R	S	S	S	S	I	S	R	R	S	S	R	S	R	S	S	S	S	96.5	0	0	0	0	0	0	0	0	0	0	0	0	100	0	99.62	0	0	0	99.63
SRR22671018	R15	Main Chinese clade II	Positive	non-cefRaziR	Gansu	2010	I	R	S	S	R	S	S	R	R	S	S	S	S	R	S	R	R	S	S	S	S	S	S	0	0	0	0	0	0	0	0	0	0	0	0	0	100	0	99.62	0	0	0	0
SRR22671019	R16	Main Chinese clade II	Positive	non-cefRaziR	Beijing	2004	S	S	S	S	S	R	S	S	S	S	S	S	S	S	S	S	S	S	R	S	S	S	S	0	0	0	0	0	0	0	0	0	0	0	0	0	100	0	99.62	0	0	0	99.63
SRR22671020	R17	Main Chinese clade II	Positive	non-cefRaziR	Gansu	2006	S	S	S	S	S	R	S	S	S	S	I	S	R	R	S	S	R	S	R	S	S	S	S	96.5	0	0	0	0	0	0	0	0	0	0	0	0	100	0	99.62	0	0	0	99.63
SRR22671021	R18	Main Chinese clade II	Positive	non-cefRaziR	Gansu	2010	I	R	S	S	R	S	S	R	R	S	S	S	S	R	S	R	R	S	R	S	S	S	S	0	0	0	0	0	0	0	0	0	0	0	0	0	100	0	99.62	0	0	0	0
SRR22671024	R19	Main Chinese clade II	Positive	non-cefRaziR	Gansu	2008	S	S	S	S	S	R	S	S	S	S	S	S	S	S	S	S	S	S	R	S	S	S	S	0	0	0	0	0	0	0	0	0	0	0	0	0	100	0	99.62	0	0	0	99.25
SRR19126848	R20	Main Chinese clade IV	Positive	non-cefRaziR	Gansu	2007	S	R	S	S	R	R	S	R	R	S	I	S	R	R	R	S	R	S	R	S	S	S	S	96.5	0	0	0	0	0	0	0	0	0	0	0	0	100	0	99.62	0	0	0	99.63
SRR19126849	R21	Main Chinese clade I	Positive	non-cefRaziR	Gansu	2006	I	R	S	S	R	R	S	R	R	S	S	S	S	R	S	R	R	S	R	S	S	S	S	0	0	0	0	0	0	0	0	0	0	0	0	0	100	0	99.62	0	0	0	99.63
SRR22671025	R22	Main Chinese clade II	Positive	non-cefRaziR	Gansu	2007	S	S	S	S	R	R	S	S	S	S	I	S	R	R	S	S	R	S	R	S	S	S	S	96.5	0	0	0	0	0	0	0	0	0	0	0	0	100	0	99.62	0	0	0	99.63
SRR22671026	R23	Main Chinese clade II	Positive	non-cefRaziR	Gansu	2008	S	S	S	S	R	R	S	S	S	S	I	S	R	R	S	S	R	S	R	S	S	S	S	96.5	0	0	0	0	0	0	0	0	0	0	0	0	100	0	99.62	0	0	0	99.63
SRR22671027	R24	Main Chinese clade II	Negative	non-cefRaziR	Anhui	2013	S	S	S	S	R	R	S	S	S	S	I	S	R	R	S	S	R	S	R	S	S	S	S	96.5	0	0	0	0	0	0	0	0	0	0	0	0	100	0	99.62	0	0	0	99.63
SRR22671028	R25	Main Chinese clade II	Negative	non-cefRaziR	Anhui	2014	I	R	S	S	R	R	S	R	R	S	I	S	R	R	R	R	R	S	R	S	S	S	S	96.5	0	0	0	0	0	0	0	0	0	0	0	0	100	0	99.62	0	0	0	99.63
SRR19126850	R26	Main Chinese clade I	Positive	non-cefRaziR	Anhui	2010	S	R	S	S	R	R	S	R	R	R	R	S	R	R	R	I	R	R	R	S	S	S	S	96.5	0	0	0	0	0	0	0	0	0	0	0	0	100	0	99.62	0	0	0	99.63
SRR19126852	R27	Lineage I	Positive	non-cefRaziR	Anhui	2013	S	S	S	S	R	R	S	S	S	S	I	S	R	R	S	S	R	S	R	S	S	S	S	96.5	0	0	0	0	0	0	0	0	0	0	0	0	0	0	0	0	0	0	99.63
SRR22671030	R28	Main Chinese clade II	Positive	non-cefRaziR	Anhui	2014	I	R	S	S	R	R	S	R	R	S	I	S	R	R	R	R	R	S	R	S	S	S	S	96.5	0	0	0	0	0	0	0	0	0	0	0	0	100	0	99.62	0	0	0	99.63
SRR22671062	R29	Main Chinese clade II	Negative	non-cefRaziR	Beijing	2010	S	S	S	S	S	R	S	S	S	S	S	S	S	R	R	S	R	S	S	S	S	S	S	96.5	0	0	0	0	0	0	0	0	0	0	0	0	100	0	99.62	0	0	0	99.63
SRR22671063	R30	Main Chinese clade II	Positive	non-cefRaziR	Beijing	2004	S	S	S	S	S	S	S	S	S	S	S	S	S	S	S	S	S	S	R	S	S	S	S	0	0	0	0	0	0	0	0	0	0	0	0	0	100	0	99.62	0	0	0	0
SRR19126853	R31	Main Chinese clade I	Positive	non-cefRaziR	Beijing	2005	I	R	S	S	R	R	S	R	R	S	S	S	S	R	S	R	R	S	R	S	S	S	S	0	0	0	0	0	0	0	0	0	0	0	0	0	100	0	99.62	0	0	0	99.63
SRR22671064	R32	Main Chinese clade II	Positive	non-cefRaziR	Beijing	2005	S	R	S	S	R	R	S	R	R	S	I	S	R	R	R	I	R	S	R	S	S	S	S	96.5	0	0	0	0	0	0	0	0	0	0	0	0	100	0	99.62	0	0	0	99.63
SRR19126782	R33	Main Chinese clade IV	Positive	non-cefRaziR	Beijing	2005	S	S	S	S	S	R	S	S	S	S	S	S	S	S	S	S	S	S	R	S	S	S	S	0	0	0	0	0	0	0	0	0	0	0	0	0	100	0	99.62	0	0	0	99.63
SRR19126783	R34	Lineage I	Positive	non-cefRaziR	Beijing	2006	S	R	S	S	R	S	S	R	R	S	S	S	S	R	S	S	R	S	S	S	S	S	S	0	0	0	0	0	0	0	0	0	0	0	0	0	0	0	0	0	0	0	0
SRR22671065	R35	Main Chinese clade II	Positive	non-cefRaziR	Beijing	2006	S	S	S	S	R	R	S	S	S	S	I	S	R	R	S	S	R	S	R	S	S	S	S	96.5	0	0	0	0	0	0	0	0	0	0	0	0	100	0	99.62	0	0	0	99.63
SRR22671067	R36	Main Chinese clade II	Positive	non-cefRaziR	Beijing	2007	S	S	S	S	R	R	S	S	S	S	I	S	R	R	S	S	R	S	R	S	S	S	S	96.5	0	0	0	0	0	0	0	0	0	0	0	0	100	0	99.62	0	0	0	99.63
SRR22671068	R37	Main Chinese clade II	Positive	non-cefRaziR	Beijing	2007	I	R	S	S	R	R	S	R	R	S	R	S	R	R	R	R	R	S	R	S	S	S	S	96.5	0	0	0	0	0	0	0	0	0	0	0	0	100	0	99.62	0	0	0	99.63
SRR19126784	R38	Main Chinese clade I	Positive	non-cefRaziR	Beijing	2007	I	R	S	S	R	R	S	R	R	S	S	S	S	R	R	R	R	S	R	S	S	S	S	0	0	0	0	0	0	0	0	0	0	0	0	0	100	0	99.62	0	0	0	99.63
SRR19126785	R39	Main Chinese clade I	Positive	non-cefRaziR	Beijing	2008	S	S	S	S	S	R	S	S	S	S	S	S	S	S	S	S	S	S	R	S	S	S	S	0	0	0	0	0	0	0	0	0	0	0	0	0	100	0	99.62	0	0	0	99.63
SRR19126786	R40	Main Chinese clade I	Positive	non-cefRaziR	Beijing	2008	I	R	S	S	R	R	S	R	R	S	S	S	S	R	S	R	R	S	R	S	S	S	S	0	0	0	0	0	0	0	0	0	0	0	0	0	100	0	99.62	0	0	0	99.63
SRR19126787	R41	Main Chinese clade I	Positive	non-cefRaziR	Beijing	2008	I	R	S	S	R	R	S	R	R	S	S	S	S	R	S	R	R	S	R	S	S	S	S	0	0	0	0	0	0	0	0	0	0	0	0	0	100	0	99.62	0	0	0	99.63
SRR19126788	R42	Main Chinese clade I	Positive	non-cefRaziR	Beijing	2009	S	S	S	S	R	R	S	S	S	S	I	S	R	R	S	S	R	S	R	S	S	S	S	96.5	0	0	0	0	0	0	0	0	0	0	0	0	100	0	99.62	0	0	0	99.63
SRR19126789	R43	Main Chinese clade I	Positive	non-cefRaziR	Beijing	2009	S	R	S	S	R	R	S	R	R	S	I	S	R	R	S	S	R	S	R	S	S	S	S	96.5	0	0	0	0	0	0	0	0	0	0	0	0	100	0	99.62	0	0	0	99.63
SRR19126791	R44	Main Chinese clade I	Positive	non-cefRaziR	Beijing	2010	S	R	S	S	R	R	S	R	R	S	I	S	R	R	R	S	R	S	R	S	S	S	S	96.5	0	0	0	0	0	0	0	0	0	0	0	0	100	0	99.62	0	0	0	99.63
SRR22671069	R45	Main Chinese clade II	Positive	non-cefRaziR	Beijing	2010	S	S	S	S	R	R	S	S	S	S	I	S	R	R	S	S	R	S	R	S	S	S	S	96.5	0	0	0	0	0	0	0	0	0	0	0	0	100	0	99.62	0	0	0	99.63
SRR22671070	R47	Main Chinese clade II	Positive	non-cefRaziR	Beijing	2012	I	R	S	S	R	R	S	R	R	S	I	S	R	R	R	R	R	S	R	S	S	S	S	96.5	0	0	0	0	0	0	0	0	0	0	0	0	100	0	99.62	0	0	0	99.63
SRR22671071	R48	Main Chinese clade II	Positive	non-cefRaziR	Beijing	2012	S	S	S	S	R	R	S	S	S	S	I	S	R	R	S	S	R	S	R	S	S	S	S	96.5	0	0	0	0	0	0	0	0	0	0	0	0	100	0	99.62	0	0	0	99.63
SRR19126792	R49	Main Chinese clade I	Positive	non-cefRaziR	Beijing	2012	S	R	S	S	R	R	S	R	R	S	I	S	R	R	R	S	R	S	R	S	S	S	S	96.5	0	0	0	0	0	0	0	0	0	0	0	0	100	0	99.62	0	0	0	99.63
SRR19126793	R50	Main Chinese clade I	Negative	non-cefRaziR	Gansu	2009	I	R	S	S	R	R	S	R	R	S	S	S	S	R	S	R	R	S	R	S	S	S	S	0	0	0	0	0	0	0	0	0	0	0	0	0	100	0	99.62	0	0	0	99.63
SRR19126794	R51	Main Chinese clade I	Negative	non-cefRaziR	Gansu	2010	S	R	S	S	R	R	S	R	R	S	S	S	S	R	S	S	R	S	R	S	S	S	S	0	0	0	0	0	0	0	0	0	0	0	0	0	100	0	99.62	0	0	0	99.63
SRR19126795	R52	Main Chinese clade III	Positive	non-cefRaziR	Gansu	2009	S	R	S	S	R	R	S	R	R	S	R	S	R	R	R	I	R	S	R	S	S	S	S	95.1	0	0	0	0	0	0	0	0	0	0	0	100	0	0	99.62	0	0	0	99.63
SRR19126796	R53	Main Chinese clade III	Positive	non-cefRaziR	Gansu	2009	S	R	S	S	R	R	S	R	R	S	R	S	R	R	R	S	R	S	R	S	S	S	S	95.1	0	0	0	0	0	0	0	0	0	0	0	100	0	0	99.62	0	0	0	99.63
SRR22671072	R54	Main Chinese clade II	Positive	non-cefRaziR	Gaungxi	2004	S	S	S	S	R	R	S	S	S	S	I	S	R	R	S	S	R	S	R	S	S	S	S	0	0	0	0	0	0	0	0	0	0	0	0	0	100	0	99.62	0	0	0	0
SRR19126797	R55	Lineage I	Positive	non-cefRaziR	Gaungxi	2007	S	S	S	S	S	R	S	S	S	S	S	S	S	S	S	S	S	S	S	S	S	S	S	0	0	0	0	0	0	0	0	0	0	0	0	0	0	0	0	0	0	0	100
SRR22671073	R56	Main Chinese clade II	Positive	non-cefRaziR	Gaungxi	2009	S	S	S	S	R	R	S	S	S	S	I	S	R	R	R	S	R	S	R	S	S	S	S	96.5	0	0	0	0	0	0	0	0	0	0	0	0	100	0	99.62	0	0	0	99.63
SRR22671074	R57	Main Chinese clade II	Positive	non-cefRaziR	Gaungxi	2003	S	R	S	S	R	R	S	R	R	S	S	S	S	R	S	S	R	R	R	S	S	S	S	0	0	0	0	0	0	0	0	0	0	0	0	0	100	0	99.62	0	0	0	0
SRR22671075	R58	Main Chinese clade II	Positive	non-cefRaziR	Gaungxi	2007	S	R	S	S	R	R	S	R	R	S	S	S	R	R	R	S	R	S	R	S	S	S	S	96.5	0	0	0	0	0	0	0	0	0	0	0	0	0	0	99.62	0	0	0	99.63
SRR22671076	R59	Main Chinese clade II	Positive	non-cefRaziR	Gaungxi	2012	S	S	S	S	S	S	S	S	S	S	S	S	S	S	S	S	S	S	S	S	S	S	S	0	0	0	0	0	0	0	0	0	0	0	0	0	100	0	99.62	0	0	0	0
SRR22671078	R60	Main Chinese clade II	Positive	non-cefRaziR	Guangdong	2012	S	S	S	S	R	R	S	S	S	S	I	S	R	R	R	S	R	S	R	S	S	S	S	96.5	0	0	0	0	0	0	0	0	0	0	0	0	100	0	99.62	0	0	0	99.63
SRR22671079	R61	Main Chinese clade II	Positive	non-cefRaziR	Henan	2010	I	R	S	S	R	R	S	R	R	S	R	S	R	R	R	R	R	S	R	S	S	S	S	96.5	0	0	0	0	0	0	0	0	0	0	0	0	100	0	99.62	0	0	0	99.63
SRR22671080	R62	Main Chinese clade II	Negative	non-cefRaziR	Shanghai	2012	I	R	S	S	R	S	S	R	R	S	S	S	S	R	S	R	R	S	R	S	S	S	S	0	0	0	0	0	0	0	0	0	0	0	0	0	100	0	99.62	0	0	0	0
SRR22671081	R63	Main Chinese clade II	Negative	non-cefRaziR	Shanghai	2012	I	R	S	S	R	S	S	R	R	S	S	S	S	R	R	R	R	S	R	S	S	S	S	0	0	0	0	0	0	0	0	0	0	0	0	0	100	0	99.62	0	0	0	0
SRR22671082	R64	Main Chinese clade II	Negative	non-cefRaziR	Shanghai	2011	S	R	S	S	R	R	S	R	R	S	I	S	R	R	R	S	R	S	R	S	S	S	S	96.5	95.74	0	0	0	0	0	0	0	0	0	0	0	100	0	99.62	0	0	0	99.63
SRR22671083	R65	Main Chinese clade II	Negative	non-cefRaziR	Shanghai	2011	I	R	S	S	R	R	S	R	R	S	I	S	R	R	R	R	R	S	R	S	S	S	S	0	0	0	0	0	0	0	0	0	0	0	0	0	100	0	99.62	0	0	0	0
SRR22671084	R66	Main Chinese clade II	Negative	non-cefRaziR	Shanghai	2012	I	R	S	S	R	S	S	R	R	S	S	S	S	R	R	R	R	S	S	S	S	S	S	0	0	0	0	0	0	0	0	0	0	0	0	0	100	0	99.62	0	0	0	0
SRR22671085	R67	Main Chinese clade II	Positive	non-cefRaziR	Shanghai	2005	I	R	S	S	R	R	S	R	R	S	S	S	R	R	R	R	R	S	R	S	S	S	S	96.5	0	0	0	0	0	0	0	0	0	0	0	0	100	0	99.62	0	0	0	99.63
SRR22671086	R68	Main Chinese clade II	Positive	non-cefRaziR	Shanghai	2006	S	R	S	S	R	S	S	R	R	S	S	S	S	R	S	S	R	S	S	S	S	S	S	0	0	0	0	0	0	0	0	0	0	0	0	0	100	0	99.62	0	0	0	0
SRR19126798	R69	Main Chinese clade I	Positive	non-cefRaziR	Shanghai	2007	I	R	S	S	R	R	S	R	R	S	S	S	S	R	S	R	R	S	R	S	S	S	S	0	0	0	0	0	0	0	0	0	0	0	0	0	100	0	99.62	0	0	0	99.63
SRR22671087	R70	Main Chinese clade II	Positive	non-cefRaziR	Shanghai	2008	I	R	S	S	R	R	R	R	R	S	I	S	R	R	R	R	R	S	R	S	S	S	S	96.5	0	0	0	0	0	0	0	0	0	0	0	0	100	0	99.62	0	0	0	99.63
SRR22671089	R71	Main Chinese clade II	Positive	non-cefRaziR	Shanghai	2008	R	R	R	R	R	S	R	R	R	R	R	S	R	R	S	R	R	R	R	S	S	S	S	0	0	0	0	0	0	0	0	0	0	0	0	0	100	0	99.62	0	0	0	0
SRR22671090	R72	Main Chinese clade II	Positive	non-cefRaziR	Shanghai	2008	I	R	S	S	R	R	R	R	R	S	I	S	R	R	R	R	R	S	R	S	S	S	S	96.5	0	0	0	0	0	0	0	0	0	0	0	0	100	0	99.62	0	0	0	99.63
SRR22671091	R73	Main Chinese clade II	Positive	non-cefRaziR	Shanghai	2009	I	R	S	S	R	R	S	R	R	S	I	S	R	R	R	R	R	S	R	S	S	S	S	96.5	0	0	0	0	0	0	0	0	0	0	0	0	100	0	99.62	0	0	0	99.63
SRR22671092	R74	Main Chinese clade II	Positive	non-cefRaziR	Shanghai	2010	I	R	S	S	R	R	R	R	R	S	S	S	R	R	R	R	R	S	R	S	S	S	S	96.5	0	0	0	0	0	0	0	0	0	0	0	0	100	0	99.62	0	0	0	99.63
SRR22671093	R75	Main Chinese clade II	Positive	non-cefRaziR	Shanghai	2010	S	R	S	S	R	R	S	R	R	S	S	S	R	R	R	S	R	S	R	S	S	S	S	96.5	0	0	0	0	0	0	0	0	0	0	0	0	0	0	99.62	0	0	0	99.63
SRR22671094	R76	Main Chinese clade II	Positive	non-cefRaziR	Shanghai	2010	I	R	S	S	R	R	S	R	R	S	I	S	R	R	R	R	R	S	R	S	S	S	S	96.5	0	0	0	0	0	0	0	0	0	0	0	0	100	0	99.62	0	0	0	99.63
SRR22671095	R77	Main Chinese clade II	Positive	non-cefRaziR	Shanghai	2011	I	R	S	S	R	R	S	R	R	S	I	S	R	R	R	R	R	S	R	S	S	S	S	96.5	0	0	0	0	0	0	0	0	0	0	0	0	100	0	99.62	0	0	0	99.63
SRR22671096	R78	Main Chinese clade II	Positive	non-cefRaziR	Shanghai	2011	S	S	S	S	R	R	S	S	S	S	I	S	R	R	R	S	R	S	R	S	S	S	S	96.5	0	0	0	0	0	0	0	0	0	0	0	0	100	0	99.62	0	0	0	99.63
SRR22671098	R79	Main Chinese clade II	Positive	non-cefRaziR	Shanghai	2011	I	R	S	S	R	R	S	R	R	S	I	S	R	R	R	R	R	S	R	S	S	S	S	96.5	0	0	0	0	0	0	0	0	0	0	0	0	100	0	99.62	0	0	0	99.63
SRR22671134	R80	Main Chinese clade II	Positive	non-cefRaziR	Shanghai	2011	I	R	S	S	R	S	S	R	R	S	R	S	R	R	R	R	R	R	R	S	S	S	S	95.1	0	0	99.05	0	0	0	0	0	0	0	0	100	100	0	99.62	0	0	0	0
SRR22671136	R81	Main Chinese clade II	Positive	non-cefRaziR	Shanghai	2002	S	S	S	S	S	S	S	S	S	S	S	S	S	S	S	S	S	S	S	S	S	S	S	0	0	0	0	0	0	0	0	0	0	0	0	0	100	0	99.62	0	0	0	0
SRR22671137	R82	Main Chinese clade II	Positive	non-cefRaziR	Shanghai	2013	S	R	S	S	R	S	S	R	R	S	R	S	R	R	R	I	R	S	R	S	S	S	S	96.5	0	0	0	0	0	0	0	0	0	0	0	100	100	0	99.62	0	0	0	0
SRR19126799	R83	Main Chinese clade IV	Positive	non-cefRaziR	Liaoning	2004	S	S	S	S	S	R	S	S	S	S	S	S	S	S	S	S	S	S	R	S	S	S	S	0	0	0	0	0	0	0	0	0	0	0	0	0	100	0	99.62	0	0	0	99.63
SRR19126800	R84	Main Chinese clade IV	Positive	non-cefRaziR	Liaoning	2004	S	S	S	S	S	R	S	S	S	S	S	S	S	S	S	S	S	S	R	S	S	S	S	0	0	0	0	0	0	0	0	0	0	0	0	0	100	0	99.62	0	0	0	99.63
SRR22671138	R85	Main Chinese clade II	Positive	non-cefRaziR	Liaoning	2005	S	R	S	S	R	R	S	R	R	S	I	S	R	R	R	R	R	S	R	S	S	S	S	96.5	0	0	0	0	0	0	0	0	0	0	0	0	100	0	99.62	0	0	0	99.63
SRR19126802	R86	Main Chinese clade I	Positive	non-cefRaziR	Liaoning	2006	S	S	S	S	S	R	S	S	S	S	S	S	S	S	S	S	S	S	R	S	S	S	S	0	0	0	0	0	0	0	0	0	0	0	0	0	100	0	99.62	0	0	0	99.63
SRR22671139	R87	Main Chinese clade II	Positive	non-cefRaziR	Liaoning	2006	S	R	S	S	R	R	S	R	R	S	R	S	R	R	R	I	R	S	R	S	S	S	S	96.5	0	0	0	0	0	0	0	0	0	0	0	0	100	0	99.62	0	0	0	99.63
SRR22671140	R88	Main Chinese clade II	Positive	non-cefRaziR	Liaoning	2011	S	R	S	R	R	R	S	R	R	R	R	S	R	R	S	R	R	R	R	S	S	S	S	96.5	0	0	0	0	0	0	0	0	0	0	0	0	100	0	99.62	0	0	0	99.63
SRR19126803	R89	Main Chinese clade I	Positive	non-cefRaziR	Liaoning	2007	S	R	S	R	S	R	S	S	R	R	R	S	R	R	S	R	R	R	R	S	S	S	S	0	0	0	0	0	0	0	0	0	0	0	0	0	100	0	99.62	0	0	0	99.63
SRR22671141	R90	Main Chinese clade II	Positive	non-cefRaziR	Liaoning	2007	S	S	S	S	R	R	S	S	S	S	S	S	R	R	S	S	R	S	R	S	S	S	S	96.5	0	0	0	0	0	0	0	0	0	0	0	0	100	0	99.62	0	0	0	99.63
SRR19126804	R91	Lineage I	Positive	non-cefRaziR	Sichuan	2013	R	R	S	S	R	S	S	R	R	S	S	S	S	R	S	R	R	S	S	S	S	S	S	0	0	0	0	0	0	0	0	0	0	0	0	0	0	0	0	0	0	0	0
SRR19126805	R92	Lineage I	Positive	non-cefRaziR	Sichuan	2013	S	R	S	S	R	S	S	R	R	S	S	S	S	R	S	R	R	S	S	S	S	S	S	0	0	0	0	0	0	0	0	0	0	0	0	0	0	0	0	0	0	0	0
SRR19126806	R93	Lineage I	Positive	non-cefRaziR	Sichuan	2013	S	S	S	S	S	S	S	S	S	S	S	S	S	S	S	S	S	S	S	S	S	S	S	0	0	0	0	0	0	0	0	0	0	0	0	0	0	0	99.62	0	0	0	99.63
SRR22671142	R94	Main Chinese clade II	Positive	non-cefRaziR	Hubei	2011	I	R	S	S	R	R	S	R	R	S	I	S	R	R	R	R	R	S	R	S	S	S	S	96.5	0	0	0	0	0	0	0	0	0	0	0	0	100	0	99.62	0	0	0	99.63
SRR22671143	R95	Main Chinese clade II	Positive	non-cefRaziR	Hubei	2011	R	R	S	S	R	R	S	R	R	S	R	S	R	R	R	R	R	S	R	S	S	S	S	96.5	0	0	0	0	0	0	0	0	0	0	0	0	100	0	99.62	0	0	0	99.63
SRR22671144	R96	Main Chinese clade II	Positive	non-cefRaziR	Hubei	2011	S	S	S	S	R	R	S	S	S	S	I	S	R	R	S	S	R	S	R	S	S	S	S	96.5	0	0	0	0	0	0	0	0	0	0	0	0	100	0	99.62	0	0	0	99.63
SRR22671145	R97	Main Chinese clade II	Positive	non-cefRaziR	Hubei	2013	S	S	S	S	S	S	S	S	S	S	S	S	S	S	S	S	S	S	S	S	S	S	S	0	0	0	0	0	0	0	0	0	0	0	0	0	100	0	99.62	0	0	0	0
SRR19126807	R98	Main Chinese clade I	Positive	non-cefRaziR	Hubei	2013	I	R	S	S	R	R	S	R	R	S	S	S	S	R	R	R	R	S	R	S	S	S	S	0	0	0	0	0	0	0	0	0	0	0	0	0	100	0	99.62	0	0	0	99.63
SRR22671147	R99	Main Chinese clade II	Positive	non-cefRaziR	Hubei	2006	S	S	S	S	R	R	S	S	S	S	I	S	R	R	S	S	R	S	R	S	S	S	S	96.5	0	0	0	0	0	0	0	0	0	0	0	0	100	0	99.62	0	0	0	99.63
SRR19126808	RY184	Main Chinese clade I	Positive	non-cefRaziR	Anhui	2014	I	R	S	S	R	R	S	R	R	S	I	S	R	R	I	R	R	S	R	S	S	S	S	96.5	0	0	0	0	0	0	0	0	0	0	0	100	0	0	99.62	0	0	0	99.63
SRR22671148	sh05sh293	Main Chinese clade II	Positive	non-cefRaziR	Shanghai	2005	S	R	S	S	R	S	S	R	R	S	S	S	S	R	I	I	R	S	S	S	S	S	S	0	0	0	0	0	0	0	0	0	0	0	0	0	0	0	99.62	0	0	0	0
SRR22671149	sh05sh574	Main Chinese clade II	Positive	cefRaziR	Shanghai	2005	S	R	S	S	R	R	S	R	R	S	R	S	R	R	R	I	R	S	R	S	S	R	S	96.5	0	0	0	0	0	0	0	0	0	0	0	0	0	0	99.62	0	0	0	99.63
SRR22671150	sh08sh072	Main Chinese clade II	Positive	non-cefRaziR	Shanghai	2008	I	R	S	S	R	S	S	R	R	S	S	S	S	R	I	R	R	S	S	S	S	S	S	0	0	0	0	0	0	0	0	0	0	0	0	0	0	0	99.62	0	0	0	0
SRR22671151	sh08sh212	Main Chinese clade II	Positive	cefRaziR	Shanghai	2008	S	R	S	S	R	S	S	R	R	S	S	S	S	R	I	I	R	S	R	S	S	R	S	0	0	0	0	0	0	0	0	0	0	0	0	0	0	0	99.62	0	0	0	0
SRR22671152	sh08sh242	Main Chinese clade II	Negative	non-cefRaziR	Shanghai	2008	S	S	S	S	R	R	S	S	S	S	I	S	R	R	S	S	R	S	R	S	S	S	S	96.5	0	0	0	0	0	0	0	0	0	0	0	0	0	0	99.62	0	0	0	99.63
SRR19126809	sh09sh134	Main Chinese clade I	Negative	non-cefRaziR	Shanghai	2009	S	S	S	S	S	R	S	S	S	S	S	S	S	S	S	S	S	S	R	S	S	S	S	0	0	0	0	0	0	0	0	0	0	0	0	0	0	0	99.62	0	0	0	100
SRR22671153	sh09sh171	Main Chinese clade II	Positive	cefRaziR	Shanghai	2009	S	R	S	S	R	S	S	R	R	S	S	S	S	R	I	I	R	S	S	S	S	R	S	0	0	0	0	0	0	0	0	0	0	0	0	0	0	0	99.62	0	0	0	0
SRR22671154	sh10D164	Main Chinese clade II	Positive	cefRaziR	Henan	2010	S	R	S	S	R	R	S	I	R	S	R	S	R	R	I	S	R	S	R	S	S	R	S	96.5	100	0	0	0	0	0	0	0	0	0	0	0	0	0	99.62	0	0	0	99.63
SRR22671155	sh10sh001	Main Chinese clade II	Positive	cefRaziR	Shanghai	2010	S	R	S	S	R	R	S	R	R	S	I	S	R	R	I	S	R	S	R	S	S	R	S	96.5	0	0	0	0	0	0	0	0	0	0	0	0	0	0	99.62	0	0	0	99.63
SRR22671156	sh10sh003	Main Chinese clade II	Positive	cefRaziR	Shanghai	2010	S	R	S	S	R	S	S	R	R	S	S	S	S	R	S	S	R	S	R	S	S	R	S	0	0	0	0	0	0	0	0	0	0	0	0	0	0	0	99.62	0	0	0	0
SRR22671158	sh10sh012	Main Chinese clade II	Positive	cefRaziR	Shanghai	2010	S	R	S	S	R	R	S	I	R	S	I	S	R	R	I	S	R	S	R	S	S	R	S	96.5	0	0	0	0	0	0	0	0	0	0	0	0	0	0	99.62	0	0	0	99.63
SRR22671159	sh10sh016	Main Chinese clade II	Positive	non-cefRaziR	Shanghai	2010	S	S	S	S	S	S	S	S	S	S	S	S	S	S	S	S	S	S	S	S	S	S	R	96.5	100	0	0	0	0	0	0	0	0	0	0	100	0	0	99.62	0	0	0	99.63
SRR22671160	sh10sh019	Main Chinese clade II	Positive	cefRaziR	Shanghai	2010	S	R	S	S	R	R	S	R	R	S	S	S	R	R	I	S	R	S	R	S	S	R	S	96.5	0	0	0	0	0	0	0	0	0	0	0	0	0	0	99.62	0	0	0	99.63
SRR22671161	sh10sh053	Main Chinese clade II	Positive	cefRaziR	Henan	2010	S	R	S	S	R	R	S	I	R	S	R	S	R	R	I	S	R	S	R	S	S	R	S	96.5	0	0	0	0	0	0	0	0	0	0	0	0	0	0	99.62	0	0	0	99.63
SRR22671162	sh10sh098	Main Chinese clade II	Positive	non-cefRaziR	Shanghai	2010	R	R	S	S	R	S	I	R	R	S	I	S	R	R	I	R	R	S	R	S	S	S	S	96.5	0	0	0	0	0	0	0	0	0	0	0	100	0	0	99.62	0	0	0	0
SRR19126810	sh10sh108	Lineage I	Positive	cefRaziR	Shanghai	2010	I	R	S	S	R	S	I	R	R	S	S	S	S	R	I	R	R	S	S	S	S	R	S	0	0	0	0	0	0	0	0	0	0	0	0	0	0	0	0	0	0	0	0
SRR22671163	sh10sh111	Main Chinese clade II	Negative	non-cefRaziR	Shanghai	2010	I	R	S	S	R	R	S	R	R	S	R	S	R	R	R	R	R	S	R	S	S	S	S	96.5	0	0	0	0	0	0	0	0	0	0	0	0	0	0	99.62	0	0	0	99.63
SRR22671164	sh10sh112	Main Chinese clade II	Positive	non-cefRaziR	Shanghai	2010	I	R	S	S	R	R	I	R	R	S	I	S	R	R	I	R	R	S	R	S	S	S	S	96.5	0	0	0	0	0	0	0	0	0	0	0	0	0	0	99.62	0	0	0	99.63
SRR22671165	sh10sh121	Main Chinese clade II	Positive	cefRaziR	Shanghai	2010	S	R	S	S	R	S	S	R	R	S	S	S	S	R	S	S	R	S	S	S	S	R	S	0	0	0	0	0	0	0	0	0	0	0	0	0	0	0	99.62	0	0	0	0
SRR22671166	sh10sh122	Main Chinese clade II	Negative	non-cefRaziR	Shanghai	2010	S	S	S	S	R	R	S	S	S	S	S	S	R	R	S	S	R	S	R	S	S	S	S	96.5	0	0	0	0	0	0	0	0	0	0	0	0	0	0	99.62	0	0	0	99.63
SRR19126811	sh10sh126	Lineage I	Positive	cefRaziR	Shanghai	2010	S	R	S	S	I	S	S	I	R	S	S	S	S	R	S	S	R	S	S	S	S	R	S	0	0	0	0	0	0	0	0	0	0	0	0	0	0	0	0	0	0	0	0
SRR22671167	sh10sh144	Main Chinese clade II	Negative	cefRaziR	Shanghai	2010	I	R	S	S	R	R	S	R	R	S	R	S	R	R	I	R	R	S	R	S	S	R	S	96.5	100	0	0	0	0	0	0	0	0	0	0	0	0	0	99.62	0	0	0	99.63
SRR22671169	sh10sh145	Main Chinese clade II	Negative	non-cefRaziR	Shanghai	2010	S	S	S	S	S	R	S	S	S	S	I	S	R	R	S	S	R	S	R	S	S	S	S	96.5	0	0	0	0	0	0	0	0	0	0	0	0	0	0	99.62	0	0	0	99.63
SRR19126814	sh10sh147	Lineage I	Positive	cefRaziR	Shanghai	2010	S	R	S	S	R	S	S	R	R	S	S	S	S	R	I	S	R	S	S	S	S	R	S	0	0	0	0	0	0	0	0	0	0	0	0	0	0	0	0	0	0	0	0
SRR22671170	sh10sh151	Main Chinese clade II	Positive	cefRaziR	Shanghai	2010	S	R	S	S	R	S	S	R	R	S	S	S	S	R	I	S	R	S	S	S	S	R	S	0	0	0	0	0	0	0	0	0	0	0	0	0	0	0	99.62	0	0	0	0
SRR22671171	sh10sh159	Main Chinese clade II	Positive	cefRaziR	Shanghai	2010	S	R	S	S	R	R	S	R	R	S	R	S	R	R	I	S	R	S	R	S	S	R	S	96.5	100	0	0	0	0	0	0	0	0	0	0	0	0	0	99.62	0	0	0	99.63
SRR22671172	sh10sh166	Main Chinese clade II	Positive	cefRaziR	Shanghai	2010	S	R	S	S	R	S	S	R	R	S	S	S	S	R	I	I	R	S	R	S	S	R	S	0	0	0	0	0	0	0	0	0	0	0	0	0	0	0	99.62	0	0	0	0
SRR22671173	sh10sh167	Main Chinese clade II	Positive	non-cefRaziR	Shanghai	2010	I	R	S	S	R	R	S	R	R	S	I	S	R	R	I	R	R	S	R	S	S	S	S	96.5	0	0	0	0	0	0	0	0	0	0	0	100	0	0	99.62	0	0	0	99.63
SRR22671174	sh10sh172	Main Chinese clade II	Positive	cefRaziR	Shanghai	2010	S	R	S	S	R	S	S	R	R	S	S	S	S	R	S	S	R	S	S	S	S	R	S	0	0	0	0	0	0	0	0	0	0	0	0	0	0	0	99.62	0	0	0	0
SRR22671175	sh10sh173	Main Chinese clade II	Positive	cefRaziR	Shanghai	2010	S	R	S	S	I	R	S	I	R	S	S	S	R	R	I	I	R	S	R	S	S	R	S	96.5	0	0	0	0	0	0	0	0	0	0	0	0	0	0	99.62	0	0	0	99.63
SRR19126815	sh10sh176	Main Chinese clade I	Positive	cefRaziR	Shanghai	2010	S	R	S	S	R	R	S	R	R	S	I	S	R	R	I	I	R	S	R	S	S	R	S	96.5	0	0	0	0	0	0	0	0	0	0	0	100	0	0	99.62	0	0	0	99.63
SRR22671176	sh10sh187	Main Chinese clade II	Positive	cefRaziR	Shanghai	2010	I	R	S	S	R	R	I	R	R	S	I	S	R	R	I	R	R	S	R	S	S	R	S	96.5	0	0	0	0	0	0	0	0	0	0	0	0	0	0	99.62	0	0	0	99.63
SRR22671177	sh10sh2	Main Chinese clade II	Negative	non-cefRaziR	Shanghai	2010	S	S	S	S	S	S	S	S	S	S	S	S	S	S	S	S	S	S	S	S	S	S	S	0	0	0	0	0	0	0	0	0	0	0	0	0	0	0	99.62	0	0	0	0
SRR22671178	sh10sh214	Main Chinese clade II	Positive	cefRaziR	Shanghai	2010	S	R	S	S	R	R	S	R	R	S	I	S	R	R	I	S	R	S	R	S	S	R	S	96.5	0	0	0	0	0	0	0	0	0	0	0	0	0	0	99.62	0	0	0	99.63
SRR19126816	sh10sh217	Main Chinese clade I	Positive	cefRaziR	Shanghai	2010	S	R	S	S	R	R	S	R	R	S	R	S	R	R	I	I	R	R	R	S	S	R	S	96.5	0	0	0	0	0	0	0	0	0	0	0	0	0	0	99.62	0	0	0	0
SRR19126817	sh10sh229	Main Chinese clade I	Positive	cefRaziR	Shanghai	2010	S	R	S	S	R	S	S	R	R	S	S	S	S	R	I	I	R	S	S	S	S	R	S	0	0	0	0	0	0	0	0	0	0	0	0	0	0	0	99.62	0	0	0	0
SRR22671180	sh10sh234	Main Chinese clade II	Positive	cefRaziR	Shanghai	2010	S	R	S	S	R	S	S	R	R	S	S	S	S	R	S	S	R	S	R	S	S	R	S	0	0	0	0	0	0	0	0	0	0	0	0	0	0	0	99.62	0	0	0	0
SRR22671181	sh10sh235	Main Chinese clade II	Positive	cefRaziR	Shanghai	2010	S	R	S	S	I	S	S	R	R	S	S	S	S	R	R	S	R	S	S	S	S	R	S	0	0	0	0	0	0	0	0	0	0	0	0	0	0	0	99.62	0	0	0	0
SRR22671182	sh10sh236	Main Chinese clade II	Positive	cefRaziR	Shanghai	2010	S	R	S	S	R	S	S	R	R	S	S	S	S	R	S	S	R	S	R	S	S	R	S	0	0	0	0	0	0	0	0	0	0	0	0	0	0	0	99.62	0	0	0	0
SRR22671183	sh10sh237	Main Chinese clade II	Positive	cefRaziR	Shanghai	2010	S	R	S	S	R	R	S	R	R	S	I	S	R	R	I	I	R	S	R	S	S	R	S	0	0	0	0	0	0	0	0	0	0	0	0	0	0	0	99.62	0	0	0	0
SRR22671184	sh10sh249	Main Chinese clade II	Positive	cefRaziR	Shanghai	2010	S	R	S	S	R	R	S	R	R	S	I	S	R	R	I	S	R	S	R	S	S	R	S	96.5	0	0	0	0	0	0	0	0	0	0	0	0	0	0	99.62	0	0	0	99.63
SRR19126854	sh10sh253	Main Chinese clade I	Positive	cefRaziR	Shanghai	2010	S	R	S	S	R	I	S	R	R	S	I	S	R	R	I	S	R	S	R	S	S	R	S	96.5	0	0	0	0	0	0	0	0	0	0	0	0	0	0	99.62	0	0	0	99.63
SRR19126855	sh10sh256	Main Chinese clade I	Positive	cefRaziR	Shanghai	2010	S	R	S	S	R	R	S	R	R	S	S	S	S	R	I	I	R	S	R	S	S	R	S	0	0	0	0	0	0	0	0	0	0	0	0	0	0	0	99.62	0	0	0	0
SRR19126856	sh10sh266	Main Chinese clade I	Positive	cefRaziR	Shanghai	2010	S	R	S	S	R	S	S	R	R	S	S	S	S	R	S	S	R	S	S	S	S	R	S	0	0	0	0	0	0	0	0	0	0	0	0	0	0	0	99.62	0	0	0	0
SRR22671185	sh10sh273	Main Chinese clade II	Positive	cefRaziR	Shanghai	2010	S	R	S	S	R	R	S	R	R	S	I	S	R	R	I	S	R	S	R	S	S	R	S	96.5	0	0	0	0	0	0	0	0	0	0	0	0	0	0	99.62	0	0	0	99.63
SRR19126857	sh10sh274	Main Chinese clade I	Positive	cefRaziR	Shanghai	2010	S	R	S	S	R	S	S	R	R	S	R	S	R	R	S	S	R	S	R	S	S	R	S	96.5	0	0	0	0	0	0	0	0	0	0	0	100	0	0	99.62	0	0	0	0
SRR22671186	sh10sh285	Main Chinese clade II	Positive	cefRaziR	Shanghai	2010	S	R	S	S	R	R	S	R	R	S	S	S	R	R	I	S	R	S	R	S	S	R	S	96.5	0	0	0	0	0	0	0	0	0	0	0	0	0	0	99.62	0	0	0	99.63
SRR22671187	sh10sh286	Main Chinese clade II	Positive	cefRaziR	Shanghai	2010	S	R	S	S	R	S	S	R	R	S	S	S	S	R	S	S	R	S	S	S	S	R	S	96.5	0	0	0	0	0	0	0	0	0	0	0	0	0	0	99.62	0	0	0	99.63
SRR22671188	sh10sh288	Main Chinese clade II	Positive	cefRaziR	Shanghai	2010	S	R	S	S	R	R	S	R	R	S	I	S	R	R	I	S	R	S	R	S	S	R	S	96.5	0	0	0	0	0	0	0	0	0	0	0	0	0	0	99.62	0	0	0	99.63
SRR19126858	sh10sh294	Main Chinese clade I	Positive	cefRaziR	Shanghai	2010	S	R	S	S	R	S	S	R	R	S	R	S	R	R	I	S	R	S	R	S	S	R	S	96.5	0	0	0	0	0	0	0	0	0	0	0	100	0	0	99.62	0	0	0	0
SRR22671189	sh10sh296	Main Chinese clade II	Positive	cefRaziR	Shanghai	2010	S	R	S	S	R	R	S	R	R	S	S	S	R	R	I	S	R	S	R	S	S	R	S	0	0	0	0	0	0	0	0	0	0	0	0	0	0	0	99.62	0	0	0	0
SRR22671191	sh10sh297	Main Chinese clade II	Positive	cefRaziR	Shanghai	2010	S	R	S	S	R	R	S	R	R	S	I	S	R	R	I	S	R	S	R	S	S	R	S	96.5	0	0	0	0	0	0	0	0	0	0	0	0	0	0	99.62	0	0	0	99.63
SRR22671192	sh10sh299	Main Chinese clade II	Positive	cefRaziR	Shanghai	2010	S	R	S	S	R	R	S	R	R	S	S	S	R	R	S	S	R	S	R	S	S	R	S	96.5	0	0	0	0	0	0	0	0	0	0	0	0	0	0	99.62	0	0	0	99.63
SRR19126859	sh10sh304	Main Chinese clade I	Positive	cefRaziR	Shanghai	2010	S	R	S	S	R	R	S	R	R	S	I	S	R	R	I	I	R	S	R	S	S	R	S	0	0	0	0	0	0	0	0	0	0	0	0	0	0	0	99.62	0	0	0	99.63
SRR22671193	sh10sh62	Main Chinese clade II	Positive	cefRaziR	Shanghai	2010	S	R	S	S	I	S	S	R	R	S	S	S	S	R	S	I	R	S	S	S	S	R	S	96.5	0	0	0	0	0	0	0	0	0	0	0	0	0	0	99.62	0	0	0	99.63
SRR22671194	sh11sh002	Main Chinese clade II	Positive	cefRaziR	Shanghai	2011	S	R	S	S	I	S	S	R	R	S	R	S	R	R	S	S	R	S	R	S	S	R	S	96.5	0	0	0	0	0	0	0	0	0	0	0	100	0	0	99.62	0	0	0	0
SRR22671195	sh11sh041	Main Chinese clade II	Negative	non-cefRaziR	Shanghai	2011	I	R	S	S	R	S	S	R	R	S	S	S	S	R	R	R	R	S	S	S	S	S	S	0	0	0	0	0	0	0	0	0	0	0	0	0	0	0	99.62	0	0	0	0
SRR22671196	sh11sh071	Main Chinese clade II	Negative	cefRaziR	Shanghai	2011	S	R	S	R	I	R	S	I	R	S	I	S	R	R	I	S	R	S	R	S	S	R	S	96.5	0	0	0	0	0	0	0	0	0	0	0	0	0	0	99.62	0	0	0	99.63
SRR22671197	sh11sh074	Main Chinese clade II	Positive	cefRaziR	Shanghai	2011	I	R	S	S	R	R	S	R	R	S	I	S	R	R	I	R	R	S	R	S	S	R	S	96.5	0	0	0	0	0	0	0	0	0	0	0	0	0	0	99.62	0	0	0	99.63
SRR19126861	sh11sh079	Main Chinese clade I	Positive	non-cefRaziR	Shanghai	2011	S	R	S	S	R	R	S	R	R	S	R	S	R	R	R	S	R	S	R	S	S	S	S	96.5	0	0	0	0	0	0	0	0	0	0	0	100	0	0	99.62	0	0	0	99.63
SRR19126862	sh11sh103	Main Chinese clade I	Positive	non-cefRaziR	Shanghai	2011	S	R	S	S	R	R	S	R	R	S	R	S	R	R	R	S	R	S	R	S	S	S	S	96.5	0	0	0	0	0	0	0	0	0	0	0	0	0	0	99.62	0	0	0	99.63
SRR22671198	sh11sh105	Main Chinese clade II	Negative	cefRaziR	Shanghai	2011	S	R	S	S	R	S	S	R	R	S	S	S	S	R	I	S	R	S	R	S	S	R	S	0	0	0	0	0	0	0	0	0	0	0	0	0	0	0	99.62	0	0	0	0
SRR22671200	sh11sh108	Main Chinese clade II	Negative	non-cefRaziR	Shanghai	2011	S	S	S	S	R	R	S	S	S	S	I	S	R	R	R	S	R	S	R	S	S	S	S	96.5	0	0	0	0	0	0	0	0	0	0	0	0	0	0	99.62	0	0	0	99.63
SRR22671238	sh11sh109	Main Chinese clade II	Positive	cefRaziR	Shanghai	2011	I	R	S	S	R	R	S	R	R	S	I	S	R	R	S	R	R	S	R	S	S	R	S	96.5	0	0	0	0	0	0	0	0	0	0	0	0	0	0	99.62	0	0	0	99.63
SRR19126863	sh11sh125	Main Chinese clade I	Positive	non-cefRaziR	Shanghai	2011	S	S	S	S	S	S	S	S	S	S	S	S	S	S	S	S	S	S	S	S	S	S	R	96.5	0	0	0	0	0	0	0	0	0	0	0	0	0	0	99.62	0	0	0	99.63
SRR22671199	sh11sh133	Main Chinese clade II	Negative	non-cefRaziR	Shanghai	2011	S	S	S	S	R	R	S	S	S	S	I	S	R	R	S	S	R	S	R	S	S	S	S	96.5	0	0	0	0	0	0	0	0	0	0	0	0	0	0	99.62	0	0	0	99.63
SRR22671201	sh11sh179	Main Chinese clade II	Negative	non-cefRaziR	Shanghai	2011	S	S	S	S	R	R	S	S	S	S	R	S	R	R	S	S	R	S	R	S	S	S	S	96.5	0	0	0	0	0	0	0	0	0	0	0	0	0	0	99.62	0	0	0	99.63
SRR22671202	sh11sh201	Main Chinese clade II	Negative	non-cefRaziR	Shanghai	2011	S	S	S	S	R	R	S	S	S	S	I	S	R	R	S	S	R	S	R	S	S	S	S	96.5	0	0	0	0	0	0	0	0	0	0	0	0	0	0	99.62	0	0	0	99.63
SRR22671203	sh11sh202	Main Chinese clade II	Negative	non-cefRaziR	Shanghai	2011	S	S	S	S	R	R	S	S	S	S	I	S	R	R	S	S	R	S	R	S	S	S	S	96.5	0	0	0	0	0	0	0	0	0	0	0	0	0	0	99.62	0	0	0	99.63
SRR22671029	sh11sh209	Main Chinese clade II	Negative	non-cefRaziR	Shanghai	2011	S	S	S	S	R	R	S	S	S	S	I	S	R	R	S	S	R	S	R	S	S	S	S	96.5	0	0	0	0	0	0	0	0	0	0	0	0	0	0	99.62	0	0	0	99.63
SRR22671031	sh11sh210	Main Chinese clade II	Negative	cefRaziR	Shanghai	2011	I	R	S	S	I	R	S	R	R	S	I	S	R	R	I	R	R	S	R	S	S	R	S	96.5	0	0	0	0	0	0	0	0	0	0	0	0	0	0	99.62	0	0	0	99.63
SRR19126864	sh11sh211	Main Chinese clade I	Positive	cefRaziR	Shanghai	2011	S	R	S	S	R	R	S	R	R	S	R	S	R	R	I	S	R	S	R	S	S	R	S	96.5	0	0	0	0	0	0	0	0	0	0	0	0	0	0	99.62	0	0	0	99.63
SRR22671032	sh11sh220	Main Chinese clade II	Negative	non-cefRaziR	Shanghai	2011	S	S	S	S	R	R	S	S	S	S	I	S	R	R	S	S	R	S	R	S	S	S	S	96.5	0	0	0	0	0	0	0	0	0	0	0	0	0	0	99.62	0	0	0	99.63
SRR19126865	sh11sh221	Main Chinese clade I	Positive	cefRaziR	Shanghai	2011	I	R	S	S	I	R	S	S	R	I	I	S	R	R	I	I	R	S	R	S	S	R	S	96.5	0	0	0	0	0	0	0	0	0	0	0	100	0	0	99.62	0	0	0	99.63
SRR19126866	sh11sh225	Main Chinese clade I	Positive	cefRaziR	Shanghai	2011	S	R	S	S	R	R	S	R	R	S	R	S	R	R	I	S	R	S	R	S	S	R	S	96.5	0	0	0	0	0	0	0	0	0	0	0	0	0	0	99.62	0	0	0	99.63
SRR22671033	sh11sh241	Main Chinese clade II	Negative	non-cefRaziR	Shanghai	2011	S	S	S	S	R	R	S	S	S	S	R	S	R	R	S	S	R	S	R	S	S	S	S	96.5	0	0	0	0	0	0	0	0	0	0	0	0	0	0	99.62	0	0	0	99.63
SRR22671034	sh11sh244	Main Chinese clade II	Positive	cefRaziR	Shanghai	2011	I	R	S	S	R	R	S	R	R	S	I	S	R	R	I	R	R	S	R	S	S	R	S	96.5	0	0	0	0	0	0	0	0	0	0	0	0	0	0	99.62	0	0	0	99.63
SRR22671035	sh11sh270	Main Chinese clade II	Positive	cefRaziR	Shanghai	2011	S	R	S	S	R	S	S	R	R	S	S	S	S	R	R	S	R	S	R	S	S	R	S	0	0	0	0	0	0	0	0	0	0	0	0	0	0	0	99.62	0	0	0	0
SRR22671037	sh11sh272	Main Chinese clade II	Positive	cefRaziR	Shanghai	2011	S	R	S	S	R	S	S	R	R	S	S	S	S	R	I	S	R	S	R	S	S	R	S	0	0	0	0	0	0	0	0	0	0	0	0	0	0	0	99.62	0	0	0	0
SRR22671038	sh11sh277	Main Chinese clade II	Negative	cefRaziR	Shanghai	2011	S	R	S	S	R	R	S	R	R	S	S	S	R	R	I	I	R	S	R	S	S	R	S	96.5	0	0	0	0	0	0	0	0	0	0	0	0	0	0	99.62	0	0	0	99.63
SRR19126867	sh11sh290	Main Chinese clade I	Positive	cefRaziR	Shanghai	2011	S	R	S	S	R	R	S	I	R	S	R	S	R	R	S	S	R	S	R	S	S	R	S	96.5	0	0	0	0	0	0	0	0	0	0	0	0	0	0	99.62	0	0	0	99.63
SRR22671039	sh11sh293	Main Chinese clade II	Negative	non-cefRaziR	Shanghai	2011	S	S	S	S	R	R	S	S	S	S	I	S	R	R	R	S	R	S	R	S	S	S	S	96.5	0	0	0	0	0	0	0	0	0	0	0	0	0	0	99.62	0	0	0	99.63
SRR22671040	sh11sh297	Main Chinese clade II	Positive	cefRaziR	Shanghai	2011	S	R	S	S	R	S	S	R	R	S	S	S	S	R	I	S	R	S	S	S	S	R	S	0	0	0	0	0	0	0	0	0	0	0	0	0	0	0	99.62	0	0	0	0
SRR22671041	sh11sh301	Main Chinese clade II	Positive	cefRaziR	Shanghai	2011	S	R	S	S	R	S	S	R	R	S	S	S	S	R	I	S	R	S	S	S	S	R	S	0	0	0	0	0	0	0	0	0	0	0	0	0	0	0	99.62	0	0	0	0
SRR22671042	sh11sh306	Main Chinese clade II	Positive	cefRaziR	Shanghai	2011	S	R	S	S	R	S	S	R	R	S	R	S	R	R	I	S	R	S	R	S	S	R	S	96.5	0	0	0	0	0	0	0	0	0	0	0	100	0	0	99.62	0	0	0	0
SRR22671043	sh11sh324	Main Chinese clade II	Positive	cefRaziR	Shanghai	2011	S	R	S	S	R	S	S	R	R	S	S	S	S	R	I	S	R	S	S	S	S	R	S	0	0	0	0	0	0	0	0	0	0	0	0	0	0	0	99.62	0	0	0	0
SRR22671044	sh11sh347	Main Chinese clade II	Positive	cefRaziR	Shanghai	2011	S	R	S	S	R	S	S	R	R	S	R	S	R	R	I	I	R	S	R	S	S	R	S	96.5	0	0	0	0	0	0	0	0	0	0	0	100	0	0	99.62	0	0	0	0
SRR22671045	sh11sh353	Main Chinese clade II	Positive	cefRaziR	Shanghai	2011	S	R	S	S	R	S	S	R	R	S	R	S	R	R	I	S	R	S	R	S	S	R	S	96.5	0	0	0	0	0	0	0	0	0	0	0	100	0	0	99.62	0	0	0	0
SRR22671046	sh11sh359	Main Chinese clade II	Positive	cefRaziR	Shanghai	2011	S	R	S	S	R	R	S	R	R	S	R	S	R	R	I	S	R	S	R	S	S	R	S	96.5	0	0	0	0	0	0	0	0	0	0	0	100	0	0	99.62	0	0	0	99.63
SRR19126868	sh11sh374	Lineage I	Positive	cefRaziR	Shanghai	2011	S	R	S	S	R	S	S	R	R	S	S	S	S	R	I	I	R	S	R	S	S	R	S	0	0	0	0	0	0	0	0	0	0	0	0	0	0	0	0	0	0	0	0
SRR22671048	sh11sh376	Main Chinese clade II	Negative	cefRaziR	Shanghai	2011	S	R	S	S	R	R	S	R	R	S	S	S	R	R	I	S	R	S	R	S	S	R	S	96.5	0	0	0	0	0	0	0	0	0	0	0	0	0	0	99.62	0	0	0	99.63
SRR22671049	sh11sh385	Main Chinese clade II	Positive	cefRaziR	Shanghai	2011	S	R	S	S	R	R	S	R	R	S	R	S	R	R	I	I	R	S	R	S	S	R	S	96.5	0	0	0	0	0	0	0	0	0	0	0	100	0	0	99.62	0	0	0	0
SRR22671050	sh11sh386	Main Chinese clade II	Positive	cefRaziR	Shanghai	2011	S	R	S	S	R	S	S	R	R	S	R	S	R	R	I	I	R	S	R	S	S	R	S	96.5	0	0	0	0	0	0	0	0	0	0	0	100	0	0	99.62	0	0	0	0
SRR22671051	sh11sh387	Main Chinese clade II	Positive	cefRaziR	Shanghai	2011	S	R	S	S	I	S	S	R	R	S	R	S	R	R	S	S	R	S	R	S	S	R	S	96.5	0	0	0	0	0	0	0	0	0	0	0	100	0	0	99.62	0	0	0	0
SRR22671052	sh11sh393	Main Chinese clade II	Positive	cefRaziR	Shanghai	2011	S	R	S	S	R	S	S	R	R	S	R	S	R	R	S	S	R	S	R	S	S	R	S	96.5	0	0	0	0	0	0	0	0	0	0	0	100	0	0	99.62	0	0	0	0
SRR22671053	sh11sh398	Main Chinese clade II	Positive	cefRaziR	Shanghai	2011	I	R	S	S	R	R	S	R	R	S	I	S	R	R	I	R	R	S	R	S	S	R	S	96.5	0	0	0	0	0	0	0	0	0	0	0	0	0	0	99.62	0	0	0	99.63
SRR22671054	sh11sh417	Main Chinese clade II	Positive	cefRaziR	Shanghai	2011	S	R	S	S	R	R	S	R	R	S	R	S	R	R	I	I	R	S	R	S	S	R	S	96.5	0	0	0	0	0	0	0	0	0	0	0	0	0	0	99.62	0	0	0	99.63
SRR19126869	sh11sh418	Main Chinese clade I	Positive	non-cefRaziR	Shanghai	2011	S	R	S	S	R	R	S	R	R	S	I	S	R	R	I	S	R	S	R	S	S	S	R	96.5	0	0	0	0	0	0	0	0	0	0	0	0	0	0	99.62	0	0	0	99.63
SRR22671055	sh11sh458	Main Chinese clade II	Positive	cefRaziR	Shanghai	2011	S	R	S	S	R	R	S	R	R	S	I	S	R	R	I	I	R	S	R	S	S	R	S	96.5	0	0	0	0	0	0	0	0	0	0	0	0	0	0	99.62	0	0	0	99.63
SRR22671056	sh11sh459	Main Chinese clade II	Positive	cefRaziR	Shanghai	2011	S	R	S	S	R	S	S	R	R	S	S	S	S	R	I	S	R	S	S	S	S	R	S	0	0	0	0	0	0	0	0	0	0	0	0	0	0	0	99.62	0	0	0	0
SRR22671057	sh11sh483	Main Chinese clade II	Negative	cefRaziR	Shanghai	2011	S	R	S	S	R	R	S	R	R	S	I	S	R	R	I	S	R	S	R	S	S	R	S	96.5	0	0	0	0	0	0	0	0	0	0	0	0	0	0	99.62	0	0	0	99.63
SRR19126870	sh11sh487	Main Chinese clade I	Positive	non-cefRaziR	Shanghai	2011	S	R	S	S	R	R	S	R	R	S	R	S	R	R	I	S	R	S	R	S	S	S	R	96.5	0	0	0	0	0	0	0	0	0	0	0	0	0	0	99.62	0	0	0	99.63
SRR19126872	sh11sh488	Main Chinese clade I	Positive	cefRaziR	Shanghai	2011	S	R	S	S	R	S	S	R	R	S	R	S	R	R	I	S	R	S	S	S	S	R	S	96.5	0	0	0	0	0	0	0	0	0	0	0	0	0	0	99.62	0	0	0	0
SRR22671059	sh11sh492	Main Chinese clade II	Negative	cefRaziR	Shanghai	2011	I	R	S	S	R	S	S	R	R	S	S	S	S	R	S	R	R	S	S	S	S	R	S	0	0	0	0	0	0	0	0	0	0	0	0	0	0	0	99.62	0	0	0	0
SRR22671060	sh11sh516	Main Chinese clade II	Negative	cefRaziR	Shanghai	2011	S	R	S	S	R	S	S	R	R	S	S	S	S	R	S	S	R	S	R	S	S	R	S	0	0	0	0	0	0	0	0	0	0	0	0	0	0	0	99.62	0	0	0	0
SRR22671061	sh11sh529	Main Chinese clade II	Positive	cefRaziR	Shanghai	2011	I	R	S	S	R	S	S	R	R	S	R	S	R	R	I	I	R	S	R	S	S	R	S	96.5	0	0	0	0	0	0	0	0	0	0	0	100	0	0	99.62	0	0	0	0
SRR22670962	sh11sh78	Main Chinese clade II	Negative	non-cefRaziR	Shanghai	2011	S	S	S	S	R	R	S	S	S	S	I	S	R	R	S	S	R	S	R	S	S	S	S	96.5	0	0	0	0	0	0	0	0	0	0	0	0	0	0	99.62	0	0	0	99.63
SRR19126873	sh12D205	Main Chinese clade I	Positive	cefRaziR	Henan	2012	S	R	S	S	R	R	S	R	R	S	I	S	R	R	S	S	R	S	R	S	S	R	S	96.5	0	0	0	0	0	0	0	0	0	0	0	100	0	0	99.62	0	0	0	0
SRR22670963	sh12D215	Main Chinese clade II	Positive	cefRaziR	Henan	2012	S	R	S	S	R	S	S	I	R	S	I	S	R	R	S	S	R	S	R	S	S	R	S	96.5	0	0	0	0	0	0	0	0	0	0	0	0	0	0	99.62	0	0	0	99.63
SRR22670964	sh12sh010	Main Chinese clade II	Negative	non-cefRaziR	Shanghai	2012	S	R	S	S	R	R	S	R	R	S	I	S	R	R	R	S	R	S	R	S	S	S	S	96.5	0	0	0	0	0	0	0	0	0	0	0	0	0	0	99.62	0	0	0	99.63
SRR19126874	sh12sh046	Main Chinese clade I	Positive	cefRaziR	Henan	2012	I	R	S	S	I	R	S	S	R	R	I	S	R	R	I	S	R	S	R	S	S	R	S	96.5	0	0	0	0	0	0	0	0	0	0	0	100	0	0	99.62	0	0	0	0
SRR19126875	sh12sh051	Main Chinese clade I	Positive	cefRaziR	Henan	2012	I	R	S	S	I	R	S	S	R	I	R	S	R	R	I	I	R	S	R	S	S	R	S	96.5	0	0	0	0	0	0	0	0	0	0	0	100	0	0	99.62	0	0	0	0
SRR22670965	sh12sh059	Main Chinese clade II	Negative	non-cefRaziR	Shanghai	2012	I	R	S	S	R	S	S	R	R	S	S	S	S	R	S	R	R	S	S	S	S	S	S	0	0	0	0	0	0	0	0	0	0	0	0	0	0	0	99.62	0	0	0	0
SRR22670966	sh12sh100	Main Chinese clade II	Negative	non-cefRaziR	Shanghai	2012	S	S	S	S	R	R	S	S	S	S	I	S	R	R	S	S	R	S	R	S	S	S	S	96.5	0	0	0	0	0	0	0	0	0	0	0	0	0	0	99.62	0	0	0	99.63
SRR19126876	sh12sh112	Main Chinese clade I	Positive	cefRaziR	Shanghai	2012	I	R	S	S	R	S	S	R	R	S	S	S	S	R	I	R	R	S	S	S	S	R	S	0	0	0	0	0	0	0	0	0	0	0	0	0	0	0	99.62	0	0	0	0
SRR22670967	sh12sh113	Main Chinese clade II	Positive	non-cefRaziR	Shanghai	2012	S	R	S	S	R	R	S	R	R	S	I	S	R	R	I	S	R	S	R	S	S	S	R	0	0	0	0	0	0	0	0	0	0	0	0	0	0	0	99.62	0	0	0	0
SRR22670968	sh12sh123	Main Chinese clade II	Positive	non-cefRaziR	Shanghai	2012	S	S	S	S	R	R	S	S	S	S	I	S	R	R	S	S	R	S	R	S	S	S	S	96.5	0	0	0	0	0	0	0	0	0	0	0	0	0	0	99.62	0	0	0	99.63
SRR22670970	sh12sh133	Main Chinese clade II	Positive	cefRaziR	Shanghai	2012	S	R	S	S	R	R	S	R	R	S	I	S	R	R	I	I	R	S	R	S	S	R	S	96.5	0	0	0	0	0	0	0	0	0	0	0	0	0	0	99.62	0	0	0	99.63
SRR22670971	sh12sh144	Main Chinese clade II	Negative	non-cefRaziR	Shanghai	2012	S	S	S	S	S	S	S	S	S	S	S	S	S	S	S	S	S	S	R	S	S	S	S	0	0	0	0	0	0	0	0	0	0	0	0	0	0	0	99.62	0	0	0	0
SRR22670972	sh12sh169	Main Chinese clade II	Positive	cefRaziR	Shanghai	2012	I	R	S	S	R	S	S	R	R	S	S	S	S	R	S	R	R	S	S	S	S	R	S	0	0	0	0	0	0	0	0	0	0	0	0	0	0	0	99.62	0	0	0	0
SRR22670973	sh12sh177	Main Chinese clade II	Negative	cefRaziR	Shanghai	2012	I	R	S	S	R	S	S	R	R	S	S	S	S	R	I	R	R	S	S	S	S	R	S	0	0	0	0	0	0	0	0	0	0	0	0	0	0	0	99.62	0	0	0	0
SRR22670974	sh12sh190	Main Chinese clade II	Negative	non-cefRaziR	Shanghai	2012	I	R	S	S	R	S	S	R	R	S	S	S	S	R	S	R	R	S	S	S	S	S	S	0	0	0	0	0	0	0	0	0	0	0	0	0	0	0	99.62	0	0	0	0
SRR22670975	sh12sh191	Main Chinese clade II	Negative	cefRaziR	Shanghai	2012	S	R	S	S	R	S	S	R	R	S	S	S	S	R	S	S	R	S	S	S	S	R	S	0	0	0	0	0	0	0	0	0	0	0	0	0	0	0	99.62	0	0	0	0
SRR22670976	sh12sh196	Main Chinese clade II	Negative	cefRaziR	Shanghai	2012	I	R	S	S	R	S	S	R	R	S	S	S	S	R	S	R	R	S	R	S	S	R	S	0	0	0	0	0	0	0	0	0	0	0	0	0	0	0	99.62	0	0	0	0
SRR22670977	sh12sh197	Main Chinese clade II	Negative	cefRaziR	Shanghai	2012	S	R	S	S	R	S	S	R	R	S	S	S	S	R	I	S	R	S	R	S	S	R	S	0	0	0	0	0	0	0	0	0	0	0	0	0	0	0	99.62	0	0	0	0
SRR22670978	sh12sh200	Main Chinese clade II	Negative	cefRaziR	Shanghai	2012	I	R	S	S	R	S	S	R	R	S	S	S	S	R	S	R	R	S	S	S	S	R	S	0	0	0	0	0	0	0	0	0	0	0	0	0	0	0	99.62	0	0	0	0
SRR22670979	sh12sh212	Main Chinese clade II	Negative	non-cefRaziR	Shanghai	2012	S	S	S	S	R	R	S	S	S	S	R	S	R	R	S	S	R	S	R	S	S	S	S	96.5	0	0	0	0	0	0	0	0	0	0	0	0	0	0	99.62	0	0	0	99.63
SRR22670981	sh12sh213	Main Chinese clade II	Negative	non-cefRaziR	Shanghai	2012	S	S	S	S	S	S	S	S	S	S	S	S	S	S	S	S	S	S	R	S	S	S	S	0	0	0	0	0	0	0	0	0	0	0	0	0	0	0	99.62	0	0	0	0
SRR22670982	sh12sh215	Main Chinese clade II	Negative	non-cefRaziR	Shanghai	2012	S	S	S	S	S	S	S	S	S	S	S	S	S	S	S	S	S	S	R	S	S	S	S	0	0	0	0	0	0	0	0	0	0	0	0	0	0	0	99.62	0	0	0	0
SRR22670983	sh12sh216	Main Chinese clade II	Positive	cefRaziR	Shanghai	2012	I	R	S	S	R	R	S	R	R	S	I	S	R	R	I	R	R	S	R	S	S	R	S	96.5	0	0	0	0	0	0	0	0	0	0	0	0	0	0	99.62	0	0	0	99.63
SRR22670984	sh12sh217	Main Chinese clade II	Negative	cefRaziR	Shanghai	2012	I	R	S	S	R	S	S	R	R	S	S	S	S	R	S	I	R	S	S	S	S	R	S	0	0	0	0	0	0	0	0	0	0	0	0	0	0	0	99.62	0	0	0	0
SRR22670985	sh12sh220	Main Chinese clade II	Negative	cefRaziR	Shanghai	2012	I	R	S	S	I	R	S	S	R	S	S	S	S	R	I	S	R	R	R	S	S	R	S	0	0	0	0	99.42	0	0	0	0	98.61	100	0	0	0	0	97.83	0	0	0	99.63
SRR19126877	sh12sh252	Main Chinese clade I	Positive	non-cefRaziR	Gaungxi	2009	S	S	S	S	I	R	S	S	S	S	R	S	R	R	S	S	R	S	R	S	S	S	S	96.5	0	0	0	0	0	0	0	0	0	0	0	0	0	0	99.62	0	0	0	99.63
SRR22670986	sh12sh256	Main Chinese clade II	Negative	non-cefRaziR	Gaungxi	2012	S	S	S	S	R	R	S	S	S	S	I	S	R	R	S	S	R	S	R	S	S	S	S	96.5	0	0	0	0	0	0	0	0	0	0	0	0	0	0	99.62	0	0	0	99.63
SRR22670987	sh12sh257	Main Chinese clade II	Positive	non-cefRaziR	Gaungxi	2012	S	S	S	S	S	S	S	S	S	S	S	S	S	S	S	S	S	S	S	S	S	S	S	0	0	0	0	0	0	0	0	0	0	0	0	0	0	0	99.62	0	0	0	0
SRR22670988	sh12sh260	Main Chinese clade II	Negative	non-cefRaziR	Gaungxi	2012	I	R	S	S	R	S	S	R	R	S	S	S	S	R	S	R	R	S	R	S	S	S	S	0	0	0	0	0	0	0	0	0	0	0	0	0	0	0	99.62	0	0	0	0
SRR22670989	sh12sh266	Main Chinese clade II	Positive	non-cefRaziR	Shanghai	2012	S	R	S	S	R	R	S	R	R	S	R	S	R	R	I	I	R	S	R	S	S	S	S	96.5	100	0	0	0	0	0	0	0	0	0	0	100	0	0	99.62	0	0	0	99.63
SRR19126878	sh12sh284	Main Chinese clade I	Positive	cefRaziR	Shanghai	2012	S	R	S	S	R	R	S	R	R	S	R	S	R	R	I	I	R	S	R	S	S	R	S	96.5	0	0	0	0	0	0	0	0	0	0	0	0	0	0	99.62	0	0	0	99.63
SRR22670990	sh12sh295	Main Chinese clade II	Positive	cefRaziR	Shanghai	2012	S	R	S	S	R	R	S	R	R	S	I	S	R	R	I	S	R	S	R	S	S	R	S	96.5	0	0	0	0	0	0	0	0	0	0	0	0	0	0	99.62	0	0	0	99.63
SRR22670992	sh12sh30	Main Chinese clade II	Negative	non-cefRaziR	Shanghai	2012	S	S	S	S	R	R	S	S	S	S	I	S	R	R	S	S	R	S	R	S	S	S	S	96.5	0	0	0	0	0	0	0	0	0	0	0	0	0	0	99.62	0	0	0	99.63
SRR22670993	sh12sh45	Main Chinese clade II	Negative	non-cefRaziR	Henan	2012	S	S	S	S	R	R	S	S	S	S	I	S	R	R	S	S	R	S	R	S	S	S	S	96.5	0	0	0	0	0	0	0	0	0	0	0	0	0	0	99.62	0	0	0	99.63
SRR22671204	sh12sh50	Main Chinese clade II	Negative	non-cefRaziR	Henan	2012	S	S	S	S	S	S	S	S	S	S	S	S	S	S	S	S	S	S	S	S	S	S	S	0	0	0	0	0	0	0	0	0	0	0	0	0	0	0	99.62	0	0	0	0
SRR22671205	sh12sh55	Main Chinese clade II	Negative	non-cefRaziR	Shanghai	2012	I	R	S	S	R	S	S	R	R	S	S	S	S	R	S	R	R	S	S	S	S	S	S	0	0	0	0	0	0	0	0	0	0	0	0	0	0	0	99.62	0	0	0	0
SRR19126879	sh13D178	Main Chinese clade I	Positive	cefRaziR	Henan	2013	I	R	S	S	I	R	S	S	R	I	I	S	R	R	I	S	R	S	R	S	S	R	S	96.5	0	0	0	0	0	0	0	0	0	0	0	100	0	0	99.62	0	0	0	0
SRR22671206	sh13sh002	Main Chinese clade II	Positive	non-cefRaziR	Shanghai	2004	S	S	S	S	I	R	S	S	S	S	I	S	R	R	S	S	R	S	R	S	S	S	S	96.5	0	0	0	0	0	0	0	0	0	0	0	0	0	0	99.62	0	0	0	99.63
SRR22671207	sh13sh037	Main Chinese clade II	Positive	cefRaziR	Shanghai	2010	I	R	S	S	R	R	S	R	R	S	I	S	R	R	I	R	R	S	R	S	S	R	S	96.5	0	0	0	0	0	0	0	0	0	0	0	0	0	0	99.62	0	0	0	99.63
SRR22671208	sh13sh069	Main Chinese clade II	Positive	non-cefRaziR	Shanghai	2012	S	R	S	S	R	R	S	R	R	S	R	S	R	R	I	S	R	S	R	S	S	S	R	0	0	0	0	0	0	0	0	0	0	0	0	0	0	0	99.62	0	0	0	0
SRR19126880	sh13sh134	Main Chinese clade I	Positive	non-cefRaziR	Shanghai	2013	R	R	S	S	R	R	I	R	R	S	R	S	R	R	I	R	R	S	R	S	S	S	S	96.5	0	0	0	0	0	0	0	0	0	0	0	100	0	0	99.62	0	0	0	99.63
SRR19126881	sh13sh135	Main Chinese clade I	Positive	cefRaziR	Shanghai	2013	S	R	S	S	R	R	S	R	R	S	R	S	R	R	I	I	R	S	R	S	S	R	S	96.5	0	0	0	0	0	0	0	0	0	0	0	100	0	0	99.62	0	0	0	99.63
SRR22671209	sh13sh142	Main Chinese clade II	Negative	non-cefRaziR	Shanghai	2013	R	R	S	S	R	R	R	R	R	S	R	S	R	R	R	R	R	S	R	S	S	S	S	96.5	100	0	0	0	0	0	0	0	0	0	0	0	0	0	99.62	0	0	0	99.63
SRR19126883	sh13sh147	Main Chinese clade I	Positive	cefRaziR	Shanghai	2013	S	R	S	S	R	R	S	R	R	S	R	S	R	R	I	I	R	S	R	S	S	R	S	96.15	0	0	0	0	0	0	0	0	0	0	0	0	0	0	99.62	0	0	0	99.63
SRR22671210	sh13sh150	Main Chinese clade II	Negative	non-cefRaziR	Shanghai	2013	S	S	S	S	S	S	S	S	S	S	S	S	S	S	S	S	S	S	S	S	S	S	S	0	0	0	0	0	0	0	0	0	0	0	0	0	0	0	99.62	0	0	0	0
SRR22671211	sh13sh152	Main Chinese clade II	Negative	non-cefRaziR	Shanghai	2013	S	S	S	S	R	R	S	S	S	S	R	S	R	R	S	S	R	S	R	S	S	S	S	96.5	0	0	0	0	0	0	0	0	0	0	0	0	0	0	99.62	0	0	0	99.63
SRR19126884	sh13sh178	Main Chinese clade I	Positive	cefRaziR	Shanghai	2013	I	R	S	S	I	R	S	S	R	R	R	S	R	R	I	I	R	S	R	S	S	R	S	96.5	0	0	0	0	0	0	0	0	0	0	0	100	0	0	99.62	0	0	0	0
SRR19126885	sh13sh180	Main Chinese clade I	Positive	cefRaziR	Shanghai	2013	I	R	S	S	R	S	S	R	R	S	S	S	S	R	S	R	R	S	S	S	S	R	S	0	0	0	0	0	0	0	0	0	0	0	0	0	0	0	99.62	0	0	0	0
SRR22671213	sh13sh33	Main Chinese clade II	Negative	non-cefRaziR	Shanghai	2013	S	S	S	S	S	R	S	S	S	S	I	S	R	R	S	S	R	S	R	S	S	S	S	96.5	0	0	0	0	0	0	0	0	0	0	0	0	0	0	99.62	0	0	0	99.63
SRR22671214	sh13sh47	Main Chinese clade II	Negative	non-cefRaziR	Shanghai	2013	S	S	S	S	R	R	S	S	S	S	S	S	R	R	S	S	R	S	R	S	S	S	S	96.5	0	0	0	0	0	0	0	0	0	0	0	0	0	0	99.62	0	0	0	99.63
SRR22671225	sh13sh51	Main Chinese clade II	Negative	non-cefRaziR	Shanghai	2013	S	S	S	S	R	R	S	S	S	S	R	S	R	R	S	S	R	S	R	S	S	S	S	96.5	0	0	0	0	0	0	0	0	0	0	0	0	0	0	99.62	0	0	0	99.63
SRR22671236	sh13sh61	Main Chinese clade II	Negative	non-cefRaziR	Shanghai	2013	I	R	S	S	R	R	S	R	R	S	I	S	R	R	R	R	R	S	R	S	S	S	S	96.5	0	0	0	0	0	0	0	0	0	0	0	0	0	0	99.62	0	0	0	99.63
SRR22671107	sh13sh65	Main Chinese clade II	Negative	non-cefRaziR	Shanghai	2013	S	S	S	S	R	R	S	S	S	S	S	S	R	R	S	S	R	S	R	S	S	S	S	96.5	0	0	0	0	0	0	0	0	0	0	0	0	0	0	99.62	0	0	0	99.63
SRR19126886	sh14sh003	Main Chinese clade I	Positive	cefRaziR	Shanghai	2014	I	R	S	S	I	R	S	S	R	R	I	S	R	R	I	I	R	S	R	S	S	R	S	96.5	0	0	0	0	0	0	0	0	0	0	0	100	0	0	99.62	0	0	0	0
SRR19126887	sh14sh004	Main Chinese clade I	Positive	cefRaziR	Shanghai	2014	I	R	S	S	I	R	S	S	R	I	I	S	R	R	I	I	R	S	R	S	S	R	S	96.5	0	0	0	0	0	0	0	0	0	0	0	100	0	0	99.62	0	0	0	0
SRR22671118	sh14sh014	Main Chinese clade II	Positive	cefRaziR	Shanghai	2014	S	R	S	S	R	R	S	R	R	S	S	S	S	R	I	S	R	S	R	S	S	R	S	0	0	0	0	0	0	0	0	0	0	0	0	0	0	0	99.62	0	0	0	100
SRR19126888	sh14sh038	Main Chinese clade I	Positive	cefRaziR	Shanghai	2014	I	R	S	S	I	R	S	S	R	R	I	S	R	R	I	S	R	S	R	S	S	R	S	96.5	0	0	0	0	0	0	0	0	0	0	0	100	0	0	99.62	0	0	0	0
SRR19126889	sh14sh043	Main Chinese clade I	Positive	cefRaziR	Shanghai	2014	S	R	S	S	R	R	S	R	R	S	R	S	R	R	I	S	R	S	R	S	S	R	S	96.15	0	0	0	0	0	0	0	0	0	0	0	0	0	0	99.62	0	0	0	99.63
SRR19126926	sh14sh045	Main Chinese clade I	Positive	non-cefRaziR	Shanghai	2014	S	R	S	S	R	R	S	R	R	S	R	S	R	R	I	S	R	S	R	S	S	S	S	96.15	0	0	0	0	0	0	0	0	0	0	0	0	0	0	99.62	0	0	0	99.63
SRR19126927	sh15sh100	Main Chinese clade I	Positive	cefRaziR	Gaungxi	2015	S	R	S	S	R	R	S	R	R	S	R	S	R	R	I	S	R	S	R	S	S	R	S	96.15	0	0	0	0	0	0	0	0	0	0	0	0	0	0	99.62	0	0	0	99.63
SRR19126928	sh15sh101	Main Chinese clade I	Positive	cefRaziR	Gaungxi	2015	S	R	S	S	R	R	S	R	R	S	R	S	R	R	I	S	R	S	R	S	S	R	S	96.15	0	0	0	0	0	0	0	0	0	0	0	0	0	0	99.62	0	0	0	99.63
SRR19126930	sh15sh102	Main Chinese clade I	Positive	cefRaziR	Gaungxi	2015	S	R	S	S	R	R	S	R	R	S	R	S	R	R	S	S	R	S	R	S	S	R	S	96.15	0	0	0	0	0	0	0	0	0	0	0	0	0	0	99.62	0	0	0	99.63
SRR19126931	sh15sh103	Main Chinese clade I	Positive	cefRaziR	Gaungxi	2015	S	R	S	S	R	R	S	R	R	S	R	S	R	R	I	S	R	S	R	S	S	R	S	96.15	0	0	0	0	0	0	0	0	0	0	0	0	0	0	99.62	0	0	0	99.63
SRR19126932	sh15sh104	Main Chinese clade I	Positive	cefRaziR	Gaungxi	2015	S	R	S	S	R	R	S	R	R	S	R	S	R	R	S	S	R	S	R	S	S	R	S	96.15	0	0	0	0	0	0	0	0	0	0	0	0	0	0	99.62	0	0	0	99.63
SRR19126933	sh15sh105	Main Chinese clade I	Positive	cefRaziR	Gaungxi	2015	S	R	S	S	R	R	S	R	R	S	R	S	R	R	I	S	R	S	R	S	S	R	S	96.15	0	0	0	0	0	0	0	0	0	0	0	0	0	0	99.62	0	0	0	99.63
SRR19126934	sh15sh106	Main Chinese clade I	Positive	cefRaziR	Gaungxi	2015	S	R	S	S	R	R	S	R	R	S	R	S	R	R	S	S	R	S	R	S	S	R	S	96.15	0	0	0	0	0	0	0	0	0	0	0	0	0	0	99.62	0	0	0	99.63
SRR19126935	sh15sh107	Main Chinese clade I	Positive	cefRaziR	Gaungxi	2015	S	R	S	S	R	R	S	R	R	S	R	S	R	R	I	S	R	S	R	S	S	R	S	96.15	0	0	0	0	0	0	0	0	0	0	0	0	0	0	99.62	0	0	0	99.63
SRR19126936	sh15sh108	Main Chinese clade I	Positive	cefRaziR	Gaungxi	2015	S	R	S	S	R	R	S	R	R	S	R	S	R	R	S	S	R	S	R	S	S	R	S	96.15	0	0	0	0	0	0	0	0	0	0	0	0	0	0	99.62	0	0	0	99.63
SRR19126937	sh15sh98	Main Chinese clade I	Positive	cefRaziR	Gaungxi	2015	S	R	S	S	R	R	S	R	R	S	R	S	R	R	S	S	R	S	R	S	S	R	S	96.15	0	0	0	0	0	0	0	0	0	0	0	0	0	0	99.62	0	0	0	99.63
SRR19126938	sh15sh99	Main Chinese clade I	Positive	cefRaziR	Gaungxi	2015	S	R	S	S	R	R	S	R	R	S	R	S	R	R	I	S	R	S	R	S	S	R	S	96.15	0	0	0	0	0	0	0	0	0	0	0	0	0	0	99.62	0	0	0	99.63
SRR19126939	sh16sh001	Main Chinese clade I	Positive	cefRaziR	Gaungxi	2016	S	R	S	S	R	R	S	R	R	S	R	S	R	R	S	S	R	S	R	S	I	R	S	96.5	0	0	0	0	0	0	0	0	0	0	0	100	0	0	99.62	0	0	0	99.63
SRR19126941	sh16sh003	Main Chinese clade I	Positive	cefRaziR	Gaungxi	2016	S	R	S	S	R	R	S	R	R	S	R	S	R	R	S	S	R	S	R	S	S	R	S	96.5	0	0	0	0	0	0	0	0	0	0	0	100	0	0	99.62	0	0	0	99.63
SRR19126942	sh16sh004	Main Chinese clade I	Positive	cefRaziR	Gaungxi	2016	S	R	S	S	R	R	S	R	R	S	R	S	R	R	I	S	R	S	R	S	S	R	S	96.5	0	0	0	0	0	0	0	0	0	0	0	100	0	0	99.62	0	0	0	99.63
SRR19126943	sh16sh005	Main Chinese clade I	Positive	cefRaziR	Gaungxi	2016	S	R	S	S	I	R	S	R	R	S	R	S	R	R	S	S	R	S	R	S	S	R	S	96.5	0	0	0	0	0	0	0	0	0	0	0	100	0	0	99.62	0	0	0	99.63
SRR19126944	sh16sh006	Main Chinese clade I	Positive	cefRaziR	Gaungxi	2016	S	R	S	S	R	R	S	R	R	S	I	S	R	R	S	S	R	S	R	S	S	R	S	96.5	0	0	0	0	0	0	0	0	0	0	0	100	0	0	99.62	0	0	0	99.63
SRR19126945	sh16sh007	Main Chinese clade I	Positive	cefRaziR	Gaungxi	2016	S	R	S	S	R	R	S	R	R	S	R	S	R	R	S	S	R	S	R	S	S	R	S	96.5	0	0	0	0	0	0	0	0	0	0	0	100	0	0	99.62	0	0	0	99.63
SRR19126946	sh16sh008	Main Chinese clade I	Positive	cefRaziR	Gaungxi	2016	S	R	S	S	R	R	S	R	R	S	R	S	R	R	S	S	R	S	R	S	S	R	S	96.5	0	0	0	0	0	0	0	0	0	0	0	100	0	0	99.62	0	0	0	99.63
SRR19126947	sh16sh009	Main Chinese clade I	Positive	cefRaziR	Gaungxi	2016	S	R	S	S	R	R	S	R	R	S	R	S	R	R	S	S	R	S	R	S	S	R	S	96.5	0	0	0	0	0	0	0	0	0	0	0	100	0	0	99.62	0	0	0	99.63
SRR19126948	sh16sh255	Main Chinese clade I	Positive	non-cefRaziR	Shanghai	2016	S	R	S	S	R	S	S	R	R	S	R	S	R	R	I	S	R	S	S	S	S	S	S	96.15	0	0	0	0	0	0	0	0	0	0	0	0	0	0	99.62	0	0	0	0
SRR19126949	sh16sh258	Main Chinese clade I	Positive	non-cefRaziR	Shanghai	2016	S	R	S	S	R	S	S	R	R	S	I	S	R	R	I	S	R	S	S	S	S	S	S	96.15	0	0	0	0	0	0	0	0	0	0	0	0	0	0	99.62	0	0	0	0
SRR19126950	sh16sh262	Main Chinese clade I	Positive	cefRaziR	Gaungxi	2016	S	R	S	S	R	R	S	R	R	S	I	S	R	R	I	S	R	S	R	S	S	R	R	96.5	0	0	0	0	0	0	0	0	0	0	0	99.62	0	0	99.62	0	0	0	99.63
SRR19126952	sh16sh264	Main Chinese clade I	Positive	cefRaziR	Gaungxi	2016	S	R	S	S	R	R	S	R	R	S	R	S	R	R	I	S	R	S	R	S	S	R	S	96.5	0	0	0	0	0	0	0	0	0	0	0	99.62	0	0	99.62	0	0	0	99.63
SRR19126953	sh16sh265	Main Chinese clade I	Positive	cefRaziR	Gaungxi	2016	S	R	S	S	R	R	S	R	R	S	R	S	R	R	I	S	R	S	R	S	S	R	S	96.5	0	0	0	0	0	0	0	0	0	0	0	99.62	0	0	99.62	0	0	0	99.63
SRR19126954	sh16sh266	Main Chinese clade I	Positive	cefRaziR	Gaungxi	2016	S	R	S	S	R	R	S	R	R	S	R	S	R	R	S	S	R	S	R	S	S	R	R	96.5	0	0	0	0	0	0	0	0	0	0	0	99.62	0	0	99.62	0	0	0	99.63
SRR19126955	sh16sh267	Main Chinese clade I	Positive	cefRaziR	Gaungxi	2016	S	R	S	S	R	R	S	R	R	S	R	S	R	R	S	S	R	S	R	S	S	R	R	96.5	0	0	0	0	0	0	0	0	0	0	0	99.62	0	0	99.62	0	0	0	99.63
SRR19126956	sh16sh268	Main Chinese clade I	Positive	cefRaziR	Gaungxi	2016	S	R	S	S	R	R	S	R	R	S	R	S	R	R	I	S	R	S	R	S	S	R	R	96.5	0	0	0	0	0	0	0	0	0	0	0	99.62	0	0	99.62	0	0	0	99.63
SRR19126957	sh16sh269	Main Chinese clade I	Positive	cefRaziR	Gaungxi	2016	S	R	S	I	R	R	S	R	R	S	R	S	R	R	I	S	R	S	R	S	S	R	S	96.5	0	0	0	0	0	0	0	0	0	0	0	99.62	0	0	99.62	0	0	0	99.63
SRR19126958	sh16sh270	Main Chinese clade I	Positive	cefRaziR	Gaungxi	2016	S	R	S	S	R	R	S	R	R	S	R	S	R	R	I	S	R	S	R	S	S	R	S	96.5	0	0	0	0	0	0	0	0	0	0	0	99.62	0	0	99.62	0	0	0	99.63
SRR19126959	sh16sh271	Main Chinese clade I	Positive	cefRaziR	Gaungxi	2016	S	R	S	S	R	R	S	R	R	S	R	S	R	R	I	S	R	S	R	S	S	R	S	96.5	0	0	0	0	0	0	0	0	0	0	0	99.62	0	0	99.62	0	0	0	99.63
SRR19126960	sh16sh272	Main Chinese clade I	Positive	cefRaziR	Gaungxi	2016	S	R	S	S	R	R	S	R	R	S	R	S	R	R	I	S	R	S	R	S	S	R	R	96.5	0	0	0	0	0	0	0	0	0	0	0	99.62	0	0	99.62	0	0	0	99.63
SRR19126961	sh16sh273	Main Chinese clade I	Positive	cefRaziR	Gaungxi	2016	S	R	S	S	R	R	S	R	R	S	R	S	R	R	I	S	R	S	R	S	S	R	R	96.5	0	0	0	0	0	0	0	0	0	0	0	99.62	0	0	99.62	0	0	0	99.63
SRR19126963	sh16sh274	Main Chinese clade I	Positive	cefRaziR	Gaungxi	2016	S	R	S	S	R	R	S	R	R	S	R	S	R	R	S	S	R	S	R	S	S	R	R	96.5	0	0	0	0	0	0	0	0	0	0	0	99.62	0	0	99.62	0	0	0	99.63
SRR19126964	sh16sh275	Main Chinese clade I	Positive	cefRaziR	Gaungxi	2016	S	R	S	S	R	R	S	R	R	S	R	S	R	R	S	S	R	S	R	S	S	R	R	96.5	0	0	0	0	0	0	0	0	0	0	0	99.62	0	0	99.62	0	0	0	99.63
SRR19126965	sh16sh276	Main Chinese clade I	Positive	cefRaziR	Gaungxi	2016	S	R	S	S	R	R	S	R	R	S	R	S	R	R	R	S	R	S	R	S	S	R	R	96.5	0	0	0	0	0	0	0	0	0	0	0	99.62	0	0	99.62	0	0	0	99.63
SRR19126966	sh16sh277	Main Chinese clade I	Positive	cefRaziR	Gaungxi	2016	S	R	S	S	R	R	S	R	R	S	R	S	R	R	R	S	R	S	R	S	S	R	R	96.5	0	0	0	0	0	0	0	0	0	0	0	99.62	0	0	99.62	0	0	0	99.63
SRR19126967	sh16sh278	Main Chinese clade I	Positive	cefRaziR	Gaungxi	2016	S	R	S	S	R	R	S	R	R	S	R	S	R	R	I	I	R	S	R	S	S	R	R	96.5	0	0	0	0	0	0	0	0	0	0	0	99.62	0	0	99.62	0	0	0	99.63
SRR19126968	sh16sh279	Main Chinese clade I	Positive	cefRaziR	Gaungxi	2016	S	R	S	S	R	R	S	R	R	S	I	S	R	R	S	S	R	S	R	S	S	R	S	96.5	0	0	0	0	0	0	0	0	0	0	0	99.62	0	0	99.62	0	0	0	99.63
SRR19126969	sh16sh280	Main Chinese clade I	Positive	cefRaziR	Gaungxi	2016	S	R	S	S	R	R	S	R	R	S	R	S	R	R	S	S	R	S	R	S	S	R	R	96.5	0	0	0	0	0	0	0	0	0	0	0	99.62	0	0	99.62	0	0	0	99.63
SRR19126970	sh16sh281	Main Chinese clade I	Positive	cefRaziR	Gaungxi	2016	S	R	S	S	R	R	S	R	R	S	I	S	R	R	S	S	R	S	R	S	S	R	R	96.5	0	0	0	0	0	0	0	0	0	0	0	99.62	0	0	99.62	0	0	0	99.63
SRR19126971	sh16sh283	Main Chinese clade I	Positive	cefRaziR	Gaungxi	2016	S	R	S	S	R	R	S	R	R	S	I	S	R	R	I	S	R	S	R	S	S	R	R	96.5	0	0	0	0	0	0	0	0	0	0	0	99.62	0	95.92	99.62	0	0	0	99.63
SRR19126972	sh16sh284	Main Chinese clade I	Positive	cefRaziR	Gaungxi	2016	S	R	S	S	R	R	S	R	R	S	R	S	R	R	I	S	R	S	R	S	S	R	R	96.5	0	0	0	0	0	0	0	0	0	0	0	99.62	0	0	99.62	0	0	0	99.63
SRR19126974	sh16sh285	Main Chinese clade I	Positive	cefRaziR	Gaungxi	2016	S	R	S	S	R	R	S	R	R	S	R	S	R	R	I	S	R	S	R	S	S	R	R	96.5	0	0	0	0	0	0	0	0	0	0	0	99.62	0	0	99.62	0	0	0	99.63
SRR19126975	sh16sh286	Main Chinese clade I	Positive	cefRaziR	Gaungxi	2016	S	R	S	S	R	R	S	R	R	S	R	S	R	R	I	S	R	S	R	S	S	R	R	96.5	0	0	0	0	0	0	0	0	0	0	0	99.62	0	0	99.62	0	0	0	99.63
SRR19126976	sh16sh287	Main Chinese clade I	Positive	cefRaziR	Gaungxi	2016	S	R	S	S	R	R	S	R	R	S	R	S	R	R	I	S	R	S	R	S	S	R	R	96.5	0	0	0	0	0	0	0	0	0	0	0	99.62	0	0	99.62	0	0	0	99.63
SRR19126977	sh16sh288	Main Chinese clade I	Positive	cefRaziR	Gaungxi	2016	S	R	S	S	R	R	S	R	R	S	R	S	R	R	S	S	R	S	R	S	S	R	R	96.5	0	0	0	0	0	0	0	0	0	0	0	99.62	0	0	99.62	0	0	0	99.63
SRR19126978	sh16sh289	Main Chinese clade I	Positive	cefRaziR	Gaungxi	2016	S	R	S	S	R	R	S	R	R	S	R	S	R	R	S	S	R	S	R	S	S	R	R	96.5	0	0	0	0	0	0	0	0	0	0	0	99.62	0	0	99.62	0	0	0	99.63
SRR19126979	sh16sh290	Main Chinese clade I	Positive	cefRaziR	Gaungxi	2016	S	R	S	S	R	R	S	R	R	S	R	S	R	R	I	S	R	S	R	S	S	R	R	96.5	0	0	0	0	0	0	0	0	0	0	0	99.62	0	0	99.62	0	0	0	99.63
SRR19126980	sh16sh291	Main Chinese clade I	Positive	cefRaziR	Gaungxi	2016	S	R	S	S	R	R	S	R	R	S	R	S	R	R	I	S	R	S	R	S	S	R	R	96.5	0	0	0	0	0	0	0	0	0	0	0	99.62	0	0	99.62	0	0	0	99.63
SRR19126981	sh16sh292	Main Chinese clade I	Positive	cefRaziR	Gaungxi	2016	S	R	S	S	R	R	S	R	R	S	R	S	R	R	S	S	R	S	R	S	S	R	R	96.5	0	0	0	0	0	0	0	0	0	0	0	99.62	0	0	99.62	0	0	0	99.63
SRR19126982	sh16sh293	Main Chinese clade I	Positive	cefRaziR	Gaungxi	2016	S	R	S	S	R	R	S	R	R	S	R	S	R	R	I	S	R	S	R	S	S	R	S	96.5	0	0	0	0	0	0	0	0	0	0	0	99.62	0	0	99.62	0	0	0	99.63
SRR19126983	sh16sh294	Main Chinese clade I	Positive	cefRaziR	Gaungxi	2016	S	R	S	S	R	R	S	R	R	S	R	S	R	R	I	S	R	S	R	S	S	R	R	96.5	0	0	0	0	0	0	0	0	0	0	0	99.62	0	0	99.62	0	0	0	99.63
SRR19126985	sh16sh295	Main Chinese clade I	Positive	cefRaziR	Gaungxi	2016	S	R	S	S	R	R	S	R	R	S	R	S	R	R	I	S	R	S	R	S	S	R	R	96.5	0	0	0	0	0	0	0	0	0	0	0	99.62	0	0	99.62	0	0	0	99.63
SRR19126986	sh16sh296	Main Chinese clade I	Positive	cefRaziR	Gaungxi	2016	S	R	S	S	R	R	S	R	R	R	R	S	R	R	S	R	R	S	R	S	S	R	S	96.5	0	0	0	0	0	0	0	0	0	0	0	99.62	0	0	99.62	0	0	0	99.63
SRR19126987	sh16sh297	Main Chinese clade I	Positive	cefRaziR	Gaungxi	2016	S	R	S	S	R	R	S	R	R	R	R	S	R	R	I	S	R	S	R	S	S	R	R	96.5	0	0	0	0	0	0	0	0	0	0	0	99.62	0	0	99.62	0	0	0	99.63
SRR19126988	sh16sh298	Main Chinese clade I	Positive	cefRaziR	Gaungxi	2016	S	R	S	S	R	R	S	R	R	S	R	S	R	R	I	S	R	S	R	S	S	R	S	96.5	0	0	0	0	0	0	0	0	0	0	0	99.62	0	0	99.62	0	0	0	99.63
SRR19126989	sh16sh299	Main Chinese clade I	Positive	cefRaziR	Gaungxi	2016	S	R	S	S	R	R	S	R	R	S	R	S	R	R	I	S	R	S	R	S	S	R	S	96.5	0	0	0	0	0	0	0	0	0	0	0	99.62	0	0	99.62	0	0	0	99.63
SRR19126990	sh16sh300	Main Chinese clade I	Positive	cefRaziR	Gaungxi	2016	S	R	S	S	R	R	S	R	R	S	R	S	R	R	I	S	R	S	R	S	S	R	R	96.5	0	0	0	0	0	0	0	0	0	0	0	99.62	0	0	99.62	0	0	0	99.63
SRR19126991	sh16sh301	Main Chinese clade I	Positive	cefRaziR	Gaungxi	2016	S	R	S	S	R	R	S	R	R	S	I	S	R	R	I	S	R	S	R	S	S	R	R	96.5	0	0	0	0	0	0	0	0	0	0	0	99.62	0	0	99.62	0	0	0	99.63
SRR19126992	sh16sh302	Main Chinese clade I	Positive	cefRaziR	Gaungxi	2016	S	R	S	S	R	R	S	R	R	S	R	S	R	R	I	S	R	S	R	S	S	R	R	96.5	0	0	0	0	0	0	0	0	0	0	0	99.62	0	0	99.62	0	0	0	99.63
SRR19126993	sh16sh303	Main Chinese clade I	Positive	cefRaziR	Gaungxi	2016	S	R	S	S	R	R	S	R	R	S	R	S	R	R	I	S	R	S	R	S	S	R	R	96.5	0	0	0	0	0	0	0	0	0	0	0	99.62	0	0	99.62	0	0	0	99.63
SRR19126994	sh16sh306	Main Chinese clade I	Positive	non-cefRaziR	Gaungxi	2016	S	R	S	S	R	R	S	R	R	S	R	S	R	R	I	S	R	S	R	S	S	S	S	96.15	0	0	0	0	0	0	0	0	0	0	0	0	0	0	99.62	0	0	0	99.63
SRR19126691	sh16sh308	Main Chinese clade I	Positive	non-cefRaziR	Gaungxi	2015	S	R	S	S	R	R	S	R	R	S	R	S	R	R	I	S	R	S	R	S	S	S	S	96.5	0	0	0	0	0	0	0	0	0	0	0	100	0	0	99.62	0	0	0	99.63
SRR19126692	sh16sh309	Main Chinese clade I	Positive	non-cefRaziR	Gaungxi	2015	S	R	S	S	R	R	S	R	R	S	I	S	R	R	I	S	R	S	R	S	S	S	S	96.5	0	0	0	0	0	0	0	0	0	0	0	100	0	0	99.62	0	0	0	99.61
SRR19126693	sh16sh336	Main Chinese clade I	Positive	non-cefRaziR	Shanghai	2016	S	R	S	S	R	R	S	R	R	S	R	S	R	R	I	S	R	S	R	S	S	S	S	96.15	0	0	0	0	0	0	0	0	0	0	0	0	0	0	99.62	0	0	0	99.63
SRR19126694	sh16sh506	Main Chinese clade I	Positive	non-cefRaziR	Shanghai	2016	S	R	S	S	R	R	S	R	R	S	I	S	R	R	I	S	R	S	R	S	S	S	S	96.15	0	0	0	0	0	0	0	0	0	0	0	0	0	0	99.62	0	0	0	99.63
SRR19126695	sh16sh529	Main Chinese clade I	Positive	non-cefRaziR	Gaungxi	2014	S	R	S	S	R	S	S	R	R	S	R	S	R	R	I	I	R	S	R	S	S	S	S	96.5	0	0	0	0	0	0	0	0	0	0	0	100	0	0	99.62	0	0	0	0
SRR19126696	sh16sh534	Main Chinese clade I	Positive	non-cefRaziR	Gaungxi	2014	S	R	S	S	I	R	S	R	R	S	R	S	R	R	S	S	R	S	R	S	S	S	S	96.5	0	0	0	0	0	0	0	0	0	0	0	100	0	0	99.62	0	0	0	99.63
SRR19126697	sh16sh540	Main Chinese clade I	Positive	non-cefRaziR	Gaungxi	2014	S	R	S	S	R	R	S	R	R	S	I	S	R	R	I	S	R	S	R	S	S	S	S	96.5	0	0	0	0	0	0	0	0	0	0	0	100	0	0	99.62	0	0	0	99.63
SRR19126698	sh16sh543	Main Chinese clade I	Positive	non-cefRaziR	Gaungxi	2014	S	R	S	S	R	R	S	R	R	S	R	S	R	R	I	I	R	S	R	S	S	S	S	96.5	0	0	0	0	0	0	0	0	0	0	0	100	0	0	99.62	0	0	0	99.63
SRR19126699	sh16sh546	Main Chinese clade I	Positive	non-cefRaziR	Gaungxi	2014	S	R	S	S	I	R	S	S	R	S	R	S	R	R	S	S	R	S	S	S	S	S	S	96.5	0	0	0	0	0	0	0	0	0	0	0	100	0	0	99.62	0	0	0	99.63
SRR19126700	sh16sh549	Main Chinese clade I	Positive	non-cefRaziR	Gaungxi	2015	S	R	S	S	R	R	S	R	R	S	I	S	R	R	I	I	R	S	R	S	S	S	S	96.5	0	0	0	0	0	0	0	0	0	0	0	100	0	0	99.62	0	0	0	99.63
SRR19126702	sh16sh550	Main Chinese clade I	Positive	non-cefRaziR	Gaungxi	2015	S	R	S	S	R	R	S	R	R	S	R	S	R	R	I	S	R	S	R	S	S	S	S	96.5	0	0	0	0	0	0	0	0	0	0	0	100	0	0	99.62	0	0	0	99.63
SRR19126703	sh16sh552	Main Chinese clade I	Positive	non-cefRaziR	Gaungxi	2015	S	R	S	S	R	R	S	R	R	S	I	S	R	R	I	S	R	S	R	S	S	S	S	96.5	0	0	0	0	0	0	0	0	0	0	0	100	0	0	99.62	0	0	0	100
SRR19126704	sh16sh564	Main Chinese clade I	Positive	non-cefRaziR	Gaungxi	2015	S	R	S	S	R	R	S	R	R	S	R	S	R	R	I	S	R	S	R	S	S	S	S	96.5	0	0	0	0	0	0	0	0	0	0	0	100	0	0	99.62	0	0	0	0
SRR19126705	sh16sh568	Main Chinese clade I	Positive	non-cefRaziR	Gaungxi	2015	S	R	S	S	R	R	S	R	R	S	I	S	R	R	I	I	R	S	S	S	S	S	S	96.5	0	0	0	0	0	0	0	0	0	0	0	100	0	0	99.62	0	0	0	99.63
SRR19126706	sh16sh573	Main Chinese clade I	Positive	non-cefRaziR	Gaungxi	2016	S	S	S	S	S	S	S	S	S	S	S	S	S	S	S	S	S	S	S	S	S	R	S	96.5	0	0	0	0	0	0	0	0	0	0	0	100	0	0	99.62	0	0	0	99.63
SRR19126707	sh16sh574	Main Chinese clade I	Positive	cefRaziR	Gaungxi	2016	S	R	S	S	R	R	S	R	R	S	R	S	R	R	I	S	R	S	R	S	S	R	S	96.5	0	0	0	0	0	0	0	0	0	0	0	100	0	0	99.62	0	0	0	99.63
SRR19126708	sh16sh575	Main Chinese clade I	Positive	cefRaziR	Gaungxi	2016	S	R	S	S	R	R	S	R	R	S	R	S	R	R	I	S	R	S	R	S	S	R	S	96.5	0	0	0	0	0	0	0	0	0	0	0	100	0	0	99.62	0	0	0	99.63
SRR19126709	sh16sh576	Main Chinese clade I	Positive	cefRaziR	Gaungxi	2016	S	R	S	S	R	R	S	R	R	S	I	S	R	R	S	S	R	S	R	S	S	R	S	96.5	0	0	0	0	0	0	0	0	0	0	0	100	0	0	99.62	0	0	0	99.63
SRR19126710	sh16sh577	Main Chinese clade I	Positive	cefRaziR	Gaungxi	2016	S	R	S	S	R	R	S	R	R	S	R	S	R	R	I	S	R	S	R	S	S	R	S	96.5	0	0	0	0	0	0	0	0	0	0	0	100	0	0	99.62	0	0	0	99.63
SRR19126711	sh16sh578	Main Chinese clade I	Positive	cefRaziR	Gaungxi	2016	S	R	S	S	R	R	S	R	R	S	R	S	R	R	I	S	R	S	R	S	S	R	S	96.5	0	0	0	0	0	0	0	0	0	0	0	100	0	0	99.62	0	0	0	99.63
SRR19126713	sh16sh580	Main Chinese clade I	Positive	cefRaziR	Gaungxi	2016	S	R	S	S	R	R	S	R	R	S	R	S	R	R	S	S	R	S	R	S	S	R	S	96.5	0	0	0	0	0	0	0	0	0	0	0	100	0	0	99.62	0	0	0	0
SRR19126714	sh16sh581	Main Chinese clade I	Positive	cefRaziR	Gaungxi	2016	S	R	S	S	I	R	S	R	R	S	I	S	R	R	I	S	R	S	R	S	S	R	S	96.5	0	0	0	0	0	0	0	0	0	0	0	100	0	0	99.62	0	0	0	99.63
SRR19126715	sh16sh587	Main Chinese clade I	Positive	cefRaziR	Gaungxi	2016	S	R	S	S	I	R	S	R	R	S	R	S	R	R	S	I	R	S	R	S	S	R	S	96.5	0	0	0	0	0	0	0	0	0	0	0	100	0	0	99.62	0	0	0	99.63
SRR19126716	sh16sh588	Main Chinese clade I	Positive	cefRaziR	Gaungxi	2016	S	R	S	S	I	R	S	R	R	S	R	S	R	R	I	S	R	S	R	S	S	R	S	96.5	0	0	0	0	0	0	0	0	0	0	0	100	0	0	99.62	0	0	0	99.63
SRR22671129	sh16sh589	Main Chinese clade II	Negative	non-cefRaziR	Gaungxi	2016	S	R	S	S	I	R	S	R	R	S	R	S	R	R	I	S	R	S	R	S	S	S	S	96.5	0	0	0	0	0	0	0	0	0	0	0	0	0	0	99.62	0	0	0	99.63
SRR22671000	sh188	Main Chinese clade II	Negative	non-cefRaziR	Shanghai	2011	S	S	S	S	R	R	S	S	S	S	I	S	R	R	S	S	R	S	R	S	S	S	S	96.5	0	0	0	0	0	0	0	0	0	0	0	0	0	0	99.62	0	0	0	99.63
SRR22671240	sh19sh001	Main Chinese clade I	Positive	non-cefRaziR	Gaungxi	2019	S	S	S	S	S	R	S	S	S	S	S	S	S	S	S	S	S	S	R	S	S	R	S	0	0	0	0	0	0	0	0	0	0	0	0	0	0	0	99.62	0	0	0	99.63
SRR19126717	sh19sh002	Main Chinese clade I	Positive	cefRaziR	Gaungxi	2019	S	R	S	S	R	R	S	R	R	S	R	S	R	R	I	S	R	S	R	S	S	R	S	96.5	0	0	0	0	0	0	0	0	0	0	0	100	0	0	99.62	0	0	0	99.63
SRR19126718	sh19sh003	Main Chinese clade I	Positive	cefRaziR	Gaungxi	2019	S	R	S	S	R	R	S	R	R	S	R	S	R	R	I	S	R	S	R	S	S	R	S	96.5	0	0	0	0	0	0	0	0	0	0	0	100	0	0	99.62	0	0	0	99.63
SRR19126719	sh19sh004	Main Chinese clade I	Positive	cefRaziR	Gaungxi	2019	S	R	S	S	R	R	S	R	R	S	R	S	R	R	I	S	R	S	R	S	S	R	S	96.5	0	0	0	0	0	0	0	0	0	0	0	100	0	0	99.62	0	0	0	99.63
SRR19126720	sh19sh005	Main Chinese clade I	Positive	cefRaziR	Gaungxi	2019	S	R	S	S	R	R	S	R	R	S	R	S	R	R	I	I	R	S	R	S	S	R	S	96.5	0	0	0	0	0	0	0	0	0	0	0	100	0	0	99.62	0	0	0	99.63
SRR19126721	sh19sh006	Main Chinese clade I	Positive	cefRaziR	Gaungxi	2019	S	R	S	S	R	R	S	R	R	S	R	S	R	R	I	S	R	S	R	S	S	R	S	96.5	0	0	0	0	0	0	0	0	0	0	0	100	0	0	99.62	0	0	0	99.63
SRR19126722	sh19sh007	Main Chinese clade I	Positive	cefRaziR	Gaungxi	2019	S	R	S	S	R	R	S	R	R	S	R	S	R	R	I	I	R	S	R	S	S	R	S	96.5	0	0	0	0	0	0	0	0	0	0	0	100	0	0	99.62	0	0	0	99.63
SRR19126724	sh19sh008	Main Chinese clade I	Positive	cefRaziR	Gaungxi	2019	S	R	S	S	R	R	S	R	R	S	R	S	R	R	I	S	R	S	R	S	S	R	S	96.5	0	0	0	0	0	0	0	0	0	0	0	100	0	0	99.62	0	0	0	99.63
SRR19126725	sh19sh009	Main Chinese clade I	Positive	cefRaziR	Gaungxi	2019	S	R	S	S	R	R	S	R	R	S	R	S	R	R	I	I	R	S	R	S	S	R	S	96.5	0	0	0	0	0	0	0	0	0	0	0	100	0	0	99.62	0	0	0	99.63
SRR19126726	sh19sh010	Main Chinese clade I	Positive	cefRaziR	Gaungxi	2019	S	R	S	S	R	R	S	R	R	S	R	S	R	R	I	S	R	S	R	S	S	R	S	96.5	0	0	0	0	0	0	0	0	0	0	0	100	0	0	99.62	0	0	0	99.63
SRR19126727	sh19sh011	Main Chinese clade I	Positive	cefRaziR	Gaungxi	2019	S	R	S	S	R	R	S	R	R	S	R	S	R	R	I	I	R	S	R	S	S	R	S	96.5	0	0	0	0	0	0	0	0	0	0	0	100	0	0	99.62	0	0	0	99.63
SRR19126728	sh19sh012	Main Chinese clade I	Positive	cefRaziR	Gaungxi	2019	S	R	S	S	R	R	S	R	R	S	R	S	R	R	I	I	R	S	R	S	S	R	S	96.5	0	0	0	0	0	0	0	0	0	0	0	100	0	0	99.62	0	0	0	99.63
SRR19126729	sh19sh013	Main Chinese clade I	Positive	cefRaziR	Gaungxi	2019	S	R	S	S	R	R	S	R	R	S	R	S	R	R	I	S	R	S	R	S	S	R	S	96.5	0	0	0	0	0	0	0	0	0	0	0	100	0	0	99.62	0	0	0	99.63
SRR19126730	sh19sh014	Main Chinese clade I	Positive	cefRaziR	Gaungxi	2019	S	R	S	S	R	R	S	R	R	S	R	S	R	R	I	S	R	S	R	S	S	R	S	96.5	0	0	0	0	0	0	0	0	0	0	0	100	0	0	99.62	0	0	0	99.63
SRR19126731	sh19sh015	Main Chinese clade I	Positive	cefRaziR	Gaungxi	2019	S	R	S	S	R	R	S	R	R	S	R	S	R	R	I	S	R	S	R	S	S	R	S	96.5	0	0	0	0	0	0	0	0	0	0	0	100	0	0	99.62	0	0	0	99.63
SRR19126732	sh19sh016	Main Chinese clade I	Positive	cefRaziR	Gaungxi	2019	S	R	S	S	R	R	S	R	R	S	R	S	R	R	I	S	R	S	R	S	S	R	S	96.5	0	0	0	0	0	0	0	0	0	0	0	100	0	0	99.62	0	0	0	99.63
SRR19126733	sh19sh017	Main Chinese clade I	Positive	cefRaziR	Gaungxi	2019	S	R	S	S	R	R	S	R	R	S	R	S	R	R	I	S	R	S	R	S	S	R	S	96.5	0	0	0	0	0	0	0	0	0	0	0	100	0	0	99.62	0	0	0	99.63
SRR19126735	sh19sh018	Main Chinese clade I	Positive	cefRaziR	Gaungxi	2019	S	R	S	S	R	R	S	R	R	S	R	S	R	R	I	S	R	S	R	S	S	R	S	96.5	0	0	0	0	0	0	0	0	0	0	0	100	0	0	99.62	0	0	0	99.63
SRR19126736	sh19sh019	Main Chinese clade I	Positive	cefRaziR	Gaungxi	2019	S	R	S	S	R	R	S	R	R	S	R	S	R	R	I	S	R	S	R	S	S	R	S	96.5	0	0	0	0	0	0	0	0	0	0	0	100	0	0	99.62	0	0	0	99.63
SRR19126737	sh19sh020	Main Chinese clade I	Positive	cefRaziR	Gaungxi	2019	S	R	S	S	R	R	S	R	R	S	R	S	R	R	I	S	R	S	R	S	S	R	S	96.5	0	0	0	0	0	0	0	0	0	0	0	100	0	0	99.62	0	0	0	99.63
SRR19126738	sh19sh021	Main Chinese clade I	Positive	cefRaziR	Gaungxi	2019	S	R	S	S	R	R	S	R	R	S	R	S	R	R	I	S	R	S	R	S	S	R	S	96.5	0	0	0	0	0	0	0	0	0	0	0	100	0	0	99.62	0	0	0	99.63
SRR19126739	sh19sh022	Main Chinese clade I	Positive	cefRaziR	Gaungxi	2019	S	R	S	S	R	R	S	R	R	S	R	S	R	R	I	I	R	S	R	S	S	R	S	96.5	0	0	0	0	0	0	0	0	0	0	0	100	0	0	99.62	0	0	0	99.63
SRR19126740	sh19sh023	Main Chinese clade I	Positive	cefRaziR	Gaungxi	2019	S	R	S	S	R	R	S	R	R	S	R	S	R	R	I	S	R	S	R	S	S	R	S	96.5	0	0	0	0	0	0	0	0	0	0	0	100	0	0	99.62	0	0	0	99.63
SRR19126741	sh19sh024	Main Chinese clade I	Positive	cefRaziR	Gaungxi	2019	S	R	S	S	R	R	S	R	R	S	R	S	R	R	I	S	R	S	R	S	S	R	S	96.5	0	0	0	0	0	0	0	0	0	0	0	100	0	0	99.62	0	0	0	99.63
SRR19126742	sh19sh025	Main Chinese clade I	Positive	cefRaziR	Gaungxi	2019	I	R	S	S	R	R	S	R	R	S	R	S	R	R	I	R	R	S	R	S	S	R	S	96.5	0	0	0	0	0	0	0	0	0	0	0	100	0	0	99.62	0	0	0	99.63
SRR19126743	sh19sh026	Main Chinese clade I	Positive	cefRaziR	Gaungxi	2019	S	R	S	S	R	R	S	R	R	S	R	S	R	R	I	S	R	S	R	S	S	R	S	96.5	0	0	0	0	0	0	0	0	0	0	0	100	0	0	99.62	0	0	0	99.63
SRR19126744	sh19sh027	Main Chinese clade I	Positive	cefRaziR	Gaungxi	2019	S	R	S	S	R	R	S	R	R	S	R	S	R	R	I	I	R	S	R	S	S	R	S	96.5	0	0	0	0	0	0	0	0	0	0	0	100	0	0	99.62	0	0	0	99.63
SRR19126746	sh19sh028	Main Chinese clade I	Positive	cefRaziR	Gaungxi	2019	S	R	S	S	R	R	S	R	R	S	R	S	R	R	I	I	R	S	R	S	S	R	S	96.5	0	0	0	0	0	0	0	0	0	0	0	99.62	0	0	99.62	0	0	0	99.63
SRR19126747	sh19sh029	Main Chinese clade I	Positive	cefRaziR	Gaungxi	2019	S	R	S	S	R	R	S	R	R	S	R	S	R	R	I	S	R	S	R	S	S	R	S	96.5	0	0	0	0	0	0	0	0	0	0	0	99.62	0	0	99.62	0	0	0	99.63
SRR19126748	sh19sh030	Main Chinese clade I	Positive	cefRaziR	Gaungxi	2019	S	R	S	S	R	R	S	R	R	S	R	S	R	R	I	S	R	S	R	S	S	R	S	96.5	0	0	0	0	0	0	0	0	0	0	0	99.62	0	0	99.62	0	0	0	99.63
SRR19126749	sh19sh031	Main Chinese clade I	Positive	cefRaziR	Gaungxi	2019	S	R	S	S	R	R	S	R	R	S	R	S	R	R	I	S	R	S	R	S	S	R	S	96.5	0	0	0	0	0	0	0	0	0	0	0	99.62	0	0	99.62	0	0	0	99.63
SRR19126750	sh19sh032	Main Chinese clade I	Positive	cefRaziR	Gaungxi	2019	S	R	S	S	R	R	S	R	R	S	R	S	R	R	I	S	R	S	R	S	S	R	S	96.5	0	0	0	0	0	0	0	0	0	0	0	99.62	0	0	99.62	0	0	0	99.63
SRR19126751	sh19sh033	Main Chinese clade I	Positive	cefRaziR	Gaungxi	2019	S	R	S	S	R	S	S	R	R	S	R	S	R	R	I	S	R	S	R	S	S	R	S	96.5	0	0	0	0	0	0	0	0	0	0	0	99.62	0	0	99.62	0	0	0	0
SRR19126752	sh19sh034	Main Chinese clade I	Positive	cefRaziR	Gaungxi	2019	S	R	S	S	R	R	S	R	R	S	R	S	R	R	I	S	R	S	R	S	S	R	S	96.5	0	0	0	0	0	0	0	0	0	0	0	99.62	0	0	99.62	0	0	0	99.63
SRR19126753	sh19sh035	Main Chinese clade I	Positive	cefRaziR	Gaungxi	2019	S	R	S	S	R	R	S	R	R	S	R	S	R	R	I	S	R	S	R	S	S	R	S	96.5	0	0	0	0	0	0	0	0	0	0	0	99.62	0	0	99.62	0	0	0	99.63
SRR19126754	sh19sh036	Main Chinese clade I	Positive	cefRaziR	Gaungxi	2019	S	R	S	S	R	R	S	R	R	S	R	S	R	R	I	S	R	S	R	S	S	R	S	96.5	0	0	0	0	0	0	0	0	0	0	0	99.62	0	0	99.62	0	0	0	99.63
SRR19126755	sh19sh037	Main Chinese clade I	Positive	cefRaziR	Gaungxi	2019	S	R	S	S	R	R	S	R	R	S	R	S	R	R	I	S	R	S	R	S	S	R	S	96.5	0	0	0	0	0	0	0	0	0	0	0	99.62	0	0	99.62	0	0	0	99.63
SRR19126757	sh19sh038	Main Chinese clade I	Positive	cefRaziR	Gaungxi	2019	S	R	S	S	R	R	S	R	R	S	R	S	R	R	I	S	R	S	R	S	S	R	S	96.5	0	0	0	0	0	0	0	0	0	0	0	99.62	0	0	99.62	0	0	0	99.63
SRR19126758	sh19sh039	Main Chinese clade I	Positive	cefRaziR	Gaungxi	2019	S	R	S	S	R	R	S	R	R	S	R	S	R	R	I	S	R	S	R	S	S	R	S	96.5	0	0	0	0	0	0	0	0	0	0	0	99.62	0	0	99.62	0	0	0	99.63
SRR19126759	sh19sh040	Main Chinese clade I	Positive	cefRaziR	Gaungxi	2019	S	R	S	S	R	R	S	R	R	S	R	S	R	R	I	S	R	S	R	S	S	R	S	96.5	0	0	0	0	0	0	0	0	0	0	0	99.62	0	0	99.62	0	0	0	99.63
SRR19126760	sh19sh041	Main Chinese clade I	Positive	cefRaziR	Gaungxi	2019	S	R	S	S	R	R	S	R	R	S	R	S	R	R	I	S	R	S	R	S	S	R	S	96.5	0	0	0	0	0	0	0	0	0	0	0	99.62	0	0	99.62	0	0	0	99.63
SRR19126761	sh19sh042	Main Chinese clade I	Positive	cefRaziR	Gaungxi	2019	S	R	S	S	R	R	S	R	R	S	R	S	R	R	I	S	R	S	R	S	S	R	S	96.5	0	0	0	0	0	0	0	0	0	0	0	99.62	0	0	99.62	0	0	0	99.63
SRR19126762	sh19sh043	Main Chinese clade I	Positive	cefRaziR	Gaungxi	2019	S	R	S	S	R	R	S	R	R	S	R	S	R	R	I	S	R	S	R	S	S	R	S	96.5	0	0	0	0	0	0	0	0	0	0	0	99.62	0	0	99.62	0	0	0	99.63
SRR19126763	sh19sh044	Main Chinese clade I	Positive	cefRaziR	Gaungxi	2019	S	R	S	S	R	R	S	R	R	S	R	S	R	R	I	S	R	S	R	S	S	R	S	96.5	0	0	0	0	0	0	0	0	0	0	0	99.62	0	0	99.62	0	0	0	99.63
SRR19126764	sh19sh045	Main Chinese clade I	Positive	cefRaziR	Gaungxi	2019	S	R	S	S	R	R	S	R	R	S	R	S	R	R	I	S	R	S	R	S	S	R	S	96.5	0	0	0	0	0	0	0	0	0	0	0	99.62	0	0	99.62	0	0	0	99.63
SRR19126765	sh19sh046	Main Chinese clade I	Positive	cefRaziR	Gaungxi	2019	S	R	S	S	R	R	S	R	R	S	R	S	R	R	I	S	R	S	R	S	S	R	S	96.5	0	0	0	0	0	0	0	0	0	0	0	99.62	0	0	99.62	0	0	0	99.63
SRR19126773	sh19sh047	Main Chinese clade I	Positive	cefRaziR	Gaungxi	2019	S	R	S	S	R	R	S	R	R	S	R	S	R	R	I	S	R	S	R	S	S	R	S	96.5	0	0	0	0	0	0	0	0	0	0	0	99.62	0	0	99.62	0	0	0	99.63
SRR19126893	sh19sh048	Main Chinese clade I	Positive	cefRaziR	Gaungxi	2019	S	R	S	S	R	R	S	R	R	S	R	S	R	R	I	S	R	S	R	S	S	R	S	96.5	0	0	0	0	0	0	0	0	0	0	0	99.62	0	0	99.62	0	0	0	99.63
SRR19126904	sh19sh049	Main Chinese clade I	Positive	cefRaziR	Gaungxi	2019	S	R	S	S	R	R	S	R	R	S	R	S	R	R	I	S	R	S	R	S	S	R	S	96.5	0	0	0	0	0	0	0	0	0	0	0	99.62	0	0	99.62	0	0	0	99.63
SRR22671011	sh236	Main Chinese clade II	Positive	non-cefRaziR	Shanghai	2011	S	S	S	S	R	R	S	S	S	S	I	S	R	R	S	S	R	S	R	S	S	S	S	96.5	0	0	0	0	0	0	0	0	0	0	0	0	0	0	99.62	0	0	0	99.63
SRR22671022	sn0603	Main Chinese clade II	Positive	non-cefRaziR	Gansu	2006	S	S	S	S	S	R	S	S	S	S	I	S	R	R	S	S	R	S	R	S	S	S	S	96.5	0	0	0	0	0	0	0	0	0	0	0	0	0	0	99.62	0	0	0	99.63
SRR19126915	sn0701	Main Chinese clade IV	Positive	non-cefRaziR	Gansu	2007	S	R	S	S	R	R	S	R	R	S	R	S	R	R	R	S	R	S	R	S	S	S	S	96.5	0	0	0	0	0	0	0	0	0	0	0	0	0	0	99.62	0	0	0	99.63
SRR19126818	sn0707	Main Chinese clade IV	Positive	cefRaziR	Gansu	2007	S	R	S	S	R	R	S	R	R	S	R	S	R	R	I	S	R	S	R	S	S	R	S	96.5	0	0	0	0	0	0	0	0	0	0	0	0	0	0	99.62	0	0	0	99.63
SRR19126829	sn0713	Main Chinese clade IV	Positive	cefRaziR	Gansu	2007	S	R	S	S	R	R	S	R	R	S	R	S	R	R	I	S	R	S	R	S	S	R	S	96.5	0	0	0	0	0	0	0	0	0	0	0	0	0	0	99.62	0	0	0	99.63
SRR19126840	sn0714	Main Chinese clade IV	Positive	cefRaziR	Gansu	2007	S	R	S	S	R	R	S	R	R	S	I	S	R	R	I	S	R	S	R	S	S	R	S	96.5	0	0	0	0	0	0	0	0	0	0	0	0	0	0	99.62	0	0	0	99.63
SRR19126851	sn0716	Main Chinese clade IV	Positive	non-cefRaziR	Gansu	2007	S	R	S	S	R	R	S	R	R	S	I	S	R	R	I	S	R	S	R	S	S	S	S	96.5	0	0	0	0	0	0	0	0	0	0	0	0	0	0	99.62	0	0	0	99.63
SRR19126790	sn0717	Main Chinese clade IV	Positive	cefRaziR	Gansu	2007	S	R	S	S	R	R	S	R	R	S	R	S	R	R	I	S	R	S	R	S	S	R	S	96.5	0	0	0	0	0	0	0	0	0	0	0	0	0	0	99.62	0	0	0	99.63
SRR19126801	sn0719	Main Chinese clade IV	Positive	cefRaziR	Gansu	2007	S	R	S	S	R	R	S	I	S	S	I	S	R	R	I	S	I	S	R	S	S	R	S	96.5	0	0	0	0	0	0	0	0	0	0	0	0	0	0	99.62	0	0	0	99.63
SRR19126812	sn0720	Main Chinese clade IV	Positive	non-cefRaziR	Gansu	2007	S	R	S	S	R	R	S	R	R	S	R	S	R	R	I	I	R	S	R	S	S	S	S	96.5	0	0	0	0	0	0	0	0	0	0	0	0	0	0	99.62	0	0	0	99.63
SRR19126860	sn0722	Main Chinese clade IV	Positive	cefRaziR	Gansu	2007	S	R	S	S	R	R	S	R	R	S	R	S	R	R	S	S	R	S	R	S	S	R	S	96.5	0	0	0	0	0	0	0	0	0	0	0	0	0	0	99.62	0	0	0	99.63
SRR19126871	sn0723	Main Chinese clade IV	Positive	non-cefRaziR	Gansu	2007	S	R	S	S	R	R	S	R	R	S	R	S	R	R	I	S	R	S	R	S	S	S	S	96.5	0	0	0	0	0	0	0	0	0	0	0	0	0	0	99.62	0	0	0	99.63
SRR19126882	sn0724	Main Chinese clade IV	Positive	cefRaziR	Gansu	2007	S	R	S	S	R	R	S	R	R	S	I	S	R	R	I	S	R	S	R	S	S	R	S	96.5	0	0	0	0	0	0	0	0	0	0	0	0	0	0	99.62	0	0	0	99.63
SRR19126929	sn0729	Main Chinese clade IV	Positive	cefRaziR	Gansu	2007	S	R	S	S	R	R	S	R	R	S	I	S	R	R	I	S	R	S	R	S	S	R	S	96.5	0	0	0	0	0	0	0	0	0	0	0	0	0	0	99.62	0	0	0	99.63
SRR19126940	sn0730	Main Chinese clade IV	Positive	cefRaziR	Gansu	2007	S	R	S	S	R	R	S	R	R	S	I	S	R	R	I	S	R	S	R	S	S	R	S	96.5	0	0	0	0	0	0	0	0	0	0	0	0	0	0	99.62	0	0	0	99.63
SRR19126951	sn0741	Main Chinese clade IV	Positive	cefRaziR	Gansu	2007	S	R	S	S	R	R	S	R	R	S	R	S	R	R	I	I	R	S	R	S	S	R	S	96.5	0	0	0	0	0	0	0	0	0	0	0	0	0	0	99.62	0	0	0	99.63
SRR19126962	sn0742	Main Chinese clade IV	Positive	cefRaziR	Gansu	2007	S	R	S	S	R	R	S	R	R	S	R	S	R	R	I	S	R	S	R	S	S	R	S	96.5	0	0	0	0	0	0	0	0	0	0	0	0	0	0	99.62	0	0	0	99.63
SRR19126973	sn0743	Main Chinese clade IV	Positive	cefRaziR	Gansu	2007	S	R	S	S	R	R	S	R	R	S	R	S	R	R	S	S	R	S	R	S	S	R	S	96.5	0	0	0	0	0	0	0	0	0	0	0	0	0	0	99.62	0	0	0	99.63
SRR22671066	sn0801	Main Chinese clade II	Positive	non-cefRaziR	Gansu	2008	S	S	S	S	S	R	S	S	S	S	I	S	R	R	S	S	R	S	R	S	S	S	S	96.5	0	0	0	0	0	0	0	0	0	0	0	0	0	0	99.62	0	0	0	99.63
SRR19126984	sn0806	Main Chinese clade I	Negative	non-cefRaziR	Gansu	2008	S	S	S	S	S	R	S	S	S	S	S	S	S	S	S	S	S	S	R	S	S	S	S	0	0	0	0	0	0	0	0	0	0	0	0	0	0	0	99.62	0	0	0	99.62
SRR19126995	sn0815	Main Chinese clade I	Negative	non-cefRaziR	Gansu	2008	S	S	S	S	S	R	S	S	R	S	S	S	S	S	R	S	S	S	R	S	S	S	S	0	0	0	0	0	0	0	0	0	0	0	0	0	0	0	99.62	0	0	0	100
SRR19126701	sn0932	Main Chinese clade I	Negative	non-cefRaziR	Gansu	2009	S	S	S	S	S	R	S	S	S	S	S	S	S	S	S	S	S	S	R	S	S	S	S	0	0	0	0	0	0	0	0	0	0	0	0	0	0	0	99.62	0	0	0	99.63
SRR19126712	sn0947	Main Chinese clade I	Negative	non-cefRaziR	Gansu	2009	S	S	S	S	S	R	S	S	S	S	S	S	S	S	S	S	S	S	R	S	S	S	S	0	0	0	0	0	0	0	0	0	0	0	0	0	0	0	99.62	0	0	0	99.63
SRR19126723	sn1004	Main Chinese clade I	Negative	non-cefRaziR	Gansu	2010	S	S	S	S	S	R	S	S	S	S	S	S	S	S	S	S	S	S	R	S	S	S	S	0	0	0	0	0	0	0	0	0	0	0	0	0	0	0	99.62	0	0	0	99.63
SRR19126734	sn1016	Main Chinese clade I	Negative	cefRaziR	Gansu	2010	S	R	S	S	R	R	S	R	R	S	S	S	S	R	S	S	R	S	R	S	S	R	S	0	0	0	0	0	0	0	0	0	0	0	0	0	0	0	99.62	0	0	0	99.63
SRR19126745	sn1017	Main Chinese clade I	Negative	non-cefRaziR	Gansu	2010	S	S	S	S	S	R	S	S	S	S	S	S	S	S	S	S	S	S	R	S	S	S	S	0	0	0	0	0	0	0	0	0	0	0	0	0	0	0	99.62	0	0	0	100
SRR22671077	sn1103	Main Chinese clade II	Negative	non-cefRaziR	Gansu	2011	S	S	S	S	R	R	S	S	S	S	R	S	R	R	S	S	R	S	R	S	S	S	S	96.5	0	0	0	0	0	0	0	0	0	0	0	0	0	0	99.62	0	0	0	99.63
SRR22671088	sn1104	Main Chinese clade II	Negative	non-cefRaziR	Gansu	2011	S	S	S	S	R	R	S	S	S	S	I	S	R	R	S	S	R	S	R	S	S	S	S	96.5	0	0	0	0	0	0	0	0	0	0	0	0	0	0	99.62	0	0	0	99.63
SRR22671135	sn1201	Main Chinese clade II	Negative	non-cefRaziR	Gansu	2012	S	S	S	S	S	R	S	S	S	S	S	S	S	S	S	S	S	S	R	S	S	S	S	96.5	0	0	0	0	0	0	0	0	0	0	0	0	0	0	99.62	0	0	0	99.63
SRR22671146	SY230422	Main Chinese clade II	Positive	non-cefRaziR	Liaoning	2004	S	S	S	S	S	R	S	S	S	S	S	S	S	S	S	S	S	S	R	S	S	S	S	0	0	0	0	0	0	0	0	0	0	0	0	0	0	0	99.62	0	0	0	99.63
SRR19126756	SY230719	Main Chinese clade I	Positive	non-cefRaziR	Liaoning	2007	S	S	S	S	S	R	S	S	S	S	S	S	S	S	S	S	S	S	R	S	S	S	S	0	0	0	0	0	0	0	0	0	0	0	0	0	0	0	99.62	0	0	0	99.63
SRR22671157	WH13	Main Chinese clade II	Negative	non-cefRaziR	Hubei	2011	S	S	S	S	R	R	S	S	S	S	I	S	R	R	S	S	R	S	R	S	S	S	S	96.5	0	0	0	0	0	0	0	0	0	0	0	0	0	0	99.62	0	0	0	99.63
SRR22671168	WH25	Main Chinese clade II	Negative	non-cefRaziR	Hubei	2012	S	R	S	S	R	S	S	R	R	S	S	S	S	R	S	S	R	S	S	S	S	S	S	0	0	0	0	0	0	0	0	0	0	0	0	0	0	0	99.62	0	0	0	0
SRR22671179	WH52	Main Chinese clade II	Positive	non-cefRaziR	Hubei	2006	S	R	S	S	R	S	S	R	R	S	S	S	S	R	S	S	R	S	S	S	S	S	S	0	0	0	0	0	0	0	0	0	0	0	0	0	0	0	99.62	0	0	0	99.53
SRR19126774	WH7	Main Chinese clade I	Positive	non-cefRaziR	Hubei	2011	S	R	S	S	R	R	S	R	R	S	R	S	R	R	I	I	R	S	R	S	S	S	S	96.5	0	0	0	0	0	0	0	0	0	0	0	0	0	0	99.62	0	0	0	99.63
SRR22671190	WH82	Main Chinese clade II	Negative	non-cefRaziR	Hubei	2010	S	S	S	S	R	R	S	S	S	S	I	S	R	R	S	S	R	S	R	S	S	S	S	96.5	0	0	0	0	0	0	0	0	0	0	0	0	0	0	99.62	0	0	0	99.63
SRR19126813	WH88	Main Chinese clade I	Positive	non-cefRaziR	Hubei	2010	I	R	S	S	I	R	S	S	R	I	I	S	R	R	I	S	R	S	R	S	S	S	S	96.5	0	0	0	0	0	0	0	0	0	0	0	100	0	0	99.62	0	0	0	99.63
SRR22671239	X8	Main Chinese clade II	Negative	non-cefRaziR	Anhui	2010	S	S	S	S	R	R	S	S	S	R	I	S	R	R	S	S	R	S	R	S	S	S	S	96.5	0	0	0	0	0	0	0	0	0	0	0	0	0	0	99.62	0	0	0	99.63
SRR22671036	XJ12140	Main Chinese clade II	Negative	non-cefRaziR	Xinjiang	2012	S	S	S	S	S	R	S	S	S	S	S	S	S	S	S	S	S	S	R	S	S	S	S	0	0	0	0	0	0	0	0	0	0	0	0	0	0	0	99.62	0	0	0	99.53
SRR22671047	XJ12212	Main Chinese clade II	Negative	non-cefRaziR	Xinjiang	2012	S	S	S	S	S	R	S	S	S	S	S	S	S	S	S	S	S	S	R	S	S	S	S	0	0	0	0	0	0	0	0	0	0	0	0	0	0	0	99.62	0	0	0	99.63
SRR22671058	XJ2006096	Main Chinese clade II	Positive	non-cefRaziR	Xinjiang	2006	S	S	S	S	S	R	S	S	S	S	S	S	S	S	S	S	S	S	R	S	S	S	S	0	0	0	0	0	0	0	0	0	0	0	0	0	0	0	99.62	0	0	0	99.63
SRR22670969	XJ2010010	Main Chinese clade II	Positive	non-cefRaziR	Xinjiang	2010	S	R	S	S	R	R	S	R	R	S	S	S	S	R	S	S	R	S	R	S	S	S	S	0	0	0	0	0	0	0	0	0	0	0	0	0	0	0	99.62	0	0	0	99.63
SRR19126996	XJ2012013	Main Chinese clade III	Positive	non-cefRaziR	Xinjiang	2011	S	S	S	S	S	R	S	S	S	S	S	S	S	S	S	S	S	S	R	S	S	S	S	0	0	0	0	0	0	0	0	0	0	0	0	0	0	0	99.62	0	0	0	99.63
SRR22670980	XJ2014176	Main Chinese clade II	Positive	non-cefRaziR	Xinjiang	2014	S	S	S	S	S	R	S	S	S	S	S	S	S	S	S	S	S	S	R	S	S	S	S	0	0	0	0	0	0	0	0	0	0	0	0	0	0	0	99.62	0	0	0	99.63
SRR22670991	YN14	Main Chinese clade II	Negative	non-cefRaziR	Yunnan	2013	S	S	S	S	R	R	S	S	S	S	I	S	R	R	R	S	R	S	R	S	S	S	S	96.5	0	0	0	0	0	0	0	0	0	0	0	0	0	0	99.62	0	0	0	99.63
SRR22671241	ZD15029	Main Chinese clade I	Positive	non-cefRaziR	Shanxi	2016	S	S	S	S	S	R	S	S	S	S	I	S	R	R	S	S	R	S	R	S	S	S	S	0	0	0	0	0	0	0	0	0	0	0	0	0	0	0	99.62	0	0	0	0
SRR22671212	ZD16030	Main Chinese clade II	Positive	non-cefRaziR	Shanxi	2016	S	S	S	S	S	R	S	S	S	S	I	S	R	R	S	S	R	S	R	S	S	S	S	96.5	0	0	0	0	0	0	0	0	0	0	0	0	0	0	99.62	0	0	0	99.63
CP000038.1	Ref	Main Chinese clade II		non-cefRaziR	China	/	-	-	-	-	-	-	-	-	-	-	-	-	-	-	-	-	-	-	-	-	-	-	-	0	0	0	0	0	0	0	0	0	0	0	0	0	0	0	99.62	0	0	0	99.63
SRR5029673	SRR5029673	other strains in Lineage III	-	non-cefRaziR	UK	2015	-	-	-	-	-	-	-	-	-	-	-	-	-	-	-	-	-	-	-	-	-	-	-	0	0	0	0	0	0	0	0	0	0	0	0	0	0	0	99.62	0	0	0	99.63
SRR5023700	SRR5023700	other strains in Lineage III	-	non-cefRaziR	UK	2015	-	-	-	-	-	-	-	-	-	-	-	-	-	-	-	-	-	-	-	-	-	-	-	0	0	0	0	0	0	0	0	0	0	0	0	0	0	0	99.62	0	0	0	0
SRR5006072	SRR5006072	other strains in Lineage III	-	non-cefRaziR	UK	2015	-	-	-	-	-	-	-	-	-	-	-	-	-	-	-	-	-	-	-	-	-	-	-	0	0	0	0	0	0	0	0	0	0	0	0	0	0	0	99.62	0	0	0	0
SRR5005327	SRR5005327	other strains in Lineage III	-	non-cefRaziR	UK	2015	-	-	-	-	-	-	-	-	-	-	-	-	-	-	-	-	-	-	-	-	-	-	-	0	0	0	0	0	0	0	0	0	0	0	0	0	0	0	99.62	0	0	0	99.63
SRR5005299	SRR5005299	other strains in Lineage III	-	non-cefRaziR	UK	2015	-	-	-	-	-	-	-	-	-	-	-	-	-	-	-	-	-	-	-	-	-	-	-	0	0	0	0	0	0	0	0	0	0	0	0	0	0	0	99.62	0	0	0	0
SRR4788222	SRR4788222	other strains in Lineage III	-	non-cefRaziR	UK	2015	-	-	-	-	-	-	-	-	-	-	-	-	-	-	-	-	-	-	-	-	-	-	-	0	0	0	0	0	0	0	0	0	0	0	0	0	0	0	99.62	0	0	0	0
SRR4787278	SRR4787278	other strains in Lineage III	-	non-cefRaziR	UK	2015	-	-	-	-	-	-	-	-	-	-	-	-	-	-	-	-	-	-	-	-	-	-	-	0	0	0	0	0	0	0	0	0	0	0	0	0	0	0	99.62	0	0	0	99.63
SRR4787219	SRR4787219	other strains in Lineage III	-	cefRaziR	UK	2015	-	-	-	-	-	-	-	-	-	-	-	-	-	-	-	-	-	-	-	-	-	-	-	0	0	0	0	0	0	0	0	0	0	0	0	100	0	0	99.62	0	0	0	0
SRR4786326	SRR4786326	other strains in Lineage III	-	cefRaziR	UK	2015	-	-	-	-	-	-	-	-	-	-	-	-	-	-	-	-	-	-	-	-	-	-	-	0	0	0	0	0	0	0	0	0	0	0	0	100	0	0	99.62	0	0	0	99.63
SRR4195740	SRR4195740	other strains in Lineage III	-	non-cefRaziR	UK	2016	-	-	-	-	-	-	-	-	-	-	-	-	-	-	-	-	-	-	-	-	-	-	-	0	0	0	0	0	0	0	0	0	0	0	0	0	0	0	99.62	0	0	0	99.63
SRR4195487	SRR4195487	other strains in Lineage III	-	non-cefRaziR	UK	2015	-	-	-	-	-	-	-	-	-	-	-	-	-	-	-	-	-	-	-	-	-	-	-	0	0	0	0	0	0	0	0	0	0	0	0	0	0	0	99.62	0	0	0	99.63
SRR4192106	SRR4192106	other strains in Lineage III	-	non-cefRaziR	UK	2015	-	-	-	-	-	-	-	-	-	-	-	-	-	-	-	-	-	-	-	-	-	-	-	0	0	0	0	0	0	0	0	0	0	0	0	0	0	0	99.62	0	0	0	99.63
SRR3531909	SRR3531909	other strains in Lineage III	-	non-cefRaziR	UK	2015	-	-	-	-	-	-	-	-	-	-	-	-	-	-	-	-	-	-	-	-	-	-	-	0	0	0	0	0	0	0	0	0	0	0	0	0	0	0	99.62	0	0	0	99.63
SRR3531903	SRR3531903	other strains in Lineage III	-	cefRaziR	UK	2015	-	-	-	-	-	-	-	-	-	-	-	-	-	-	-	-	-	-	-	-	-	-	-	0	0	0	0	0	0	0	0	0	0	0	0	100	0	0	99.62	0	0	0	99.63
SRR3531897	SRR3531897	other strains in Lineage III	-	non-cefRaziR	UK	2015	-	-	-	-	-	-	-	-	-	-	-	-	-	-	-	-	-	-	-	-	-	-	-	0	0	0	0	0	0	0	0	0	0	0	0	0	0	0	99.62	0	0	0	0
SRR3531887	SRR3531887	other strains in Lineage III	-	cefRaziR	UK	2016	-	-	-	-	-	-	-	-	-	-	-	-	-	-	-	-	-	-	-	-	-	-	-	0	0	0	0	0	0	0	0	0	0	0	0	100	0	0	99.62	0	0	0	0
SRR3531882	SRR3531882	other strains in Lineage III	-	non-cefRaziR	UK	2016	-	-	-	-	-	-	-	-	-	-	-	-	-	-	-	-	-	-	-	-	-	-	-	0	0	0	0	0	0	0	0	0	0	0	0	0	0	0	99.62	0	0	0	99.63
SRR3531874	SRR3531874	other strains in Lineage III	-	non-cefRaziR	UK	2015	-	-	-	-	-	-	-	-	-	-	-	-	-	-	-	-	-	-	-	-	-	-	-	0	0	0	0	0	0	0	0	0	0	0	0	0	0	0	99.62	0	0	0	0
SRR3531866	SRR3531866	other strains in Lineage III	-	non-cefRaziR	UK	2015	-	-	-	-	-	-	-	-	-	-	-	-	-	-	-	-	-	-	-	-	-	-	-	0	0	0	0	0	0	0	0	0	0	0	0	0	0	0	99.62	0	0	0	99.63
SRR3531782	SRR3531782	other strains in Lineage III	-	cefRaziR	UK	2015	-	-	-	-	-	-	-	-	-	-	-	-	-	-	-	-	-	-	-	-	-	-	-	0	0	0	0	0	0	0	0	0	0	0	0	100	0	0	99.62	0	0	0	99.63
SRR3531721	SRR3531721	other strains in Lineage III	-	non-cefRaziR	UK	2015	-	-	-	-	-	-	-	-	-	-	-	-	-	-	-	-	-	-	-	-	-	-	-	0	0	0	0	0	0	0	0	0	0	0	0	0	0	0	99.62	0	0	0	0
SRR3531253	SRR3531253	other strains in Lineage III	-	cefRaziR	UK	2015	-	-	-	-	-	-	-	-	-	-	-	-	-	-	-	-	-	-	-	-	-	-	-	0	0	0	0	0	0	0	0	0	0	0	0	100	0	0	99.62	0	0	0	99.63
SRR3531231	SRR3531231	other strains in Lineage III	-	cefRaziR	UK	2015	-	-	-	-	-	-	-	-	-	-	-	-	-	-	-	-	-	-	-	-	-	-	-	0	0	0	0	0	0	0	0	0	0	0	0	100	0	0	99.62	0	0	0	99.63
SRR3531087	SRR3531087	other strains in Lineage III	-	non-cefRaziR	UK	2015	-	-	-	-	-	-	-	-	-	-	-	-	-	-	-	-	-	-	-	-	-	-	-	0	0	0	0	0	0	0	0	0	0	0	0	0	0	0	99.62	0	0	0	0
SRR3531029	SRR3531029	other strains in Lineage III	-	non-cefRaziR	UK	2015	-	-	-	-	-	-	-	-	-	-	-	-	-	-	-	-	-	-	-	-	-	-	-	0	0	0	0	0	0	0	0	0	0	0	0	0	0	0	99.62	0	0	0	0
SRR3531022	SRR3531022	other strains in Lineage III	-	cefRaziR	UK	2015	-	-	-	-	-	-	-	-	-	-	-	-	-	-	-	-	-	-	-	-	-	-	-	0	0	0	0	0	0	0	0	0	0	0	0	100	0	0	99.62	0	0	0	99.63
SRR3530807	SRR3530807	other strains in Lineage III	-	non-cefRaziR	UK	2015	-	-	-	-	-	-	-	-	-	-	-	-	-	-	-	-	-	-	-	-	-	-	-	0	0	0	0	0	0	0	0	0	0	0	0	0	0	0	99.62	0	0	0	99.63
SRR3530795	SRR3530795	other strains in Lineage III	-	cefRaziR	UK	2015	-	-	-	-	-	-	-	-	-	-	-	-	-	-	-	-	-	-	-	-	-	-	-	0	0	0	0	0	0	0	0	0	0	0	0	100	0	0	99.62	0	0	0	0
SRR3530773	SRR3530773	other strains in Lineage III	-	cefRaziR	UK	2015	-	-	-	-	-	-	-	-	-	-	-	-	-	-	-	-	-	-	-	-	-	-	-	0	0	0	0	0	0	0	0	0	0	0	0	100	0	0	99.62	0	0	0	99.63
SRR3530640	SRR3530640	other strains in Lineage III	-	non-cefRaziR	UK	2015	-	-	-	-	-	-	-	-	-	-	-	-	-	-	-	-	-	-	-	-	-	-	-	0	0	0	0	0	0	0	0	0	0	0	0	0	0	0	99.62	0	0	0	99.63
SRR3530638	SRR3530638	other strains in Lineage III	-	non-cefRaziR	UK	2015	-	-	-	-	-	-	-	-	-	-	-	-	-	-	-	-	-	-	-	-	-	-	-	0	0	0	0	0	0	0	0	0	0	0	0	0	0	0	99.62	0	0	0	99.63
SRR3530636	SRR3530636	other strains in Lineage III	-	non-cefRaziR	UK	2015	-	-	-	-	-	-	-	-	-	-	-	-	-	-	-	-	-	-	-	-	-	-	-	0	0	0	0	0	0	0	0	0	0	0	0	0	0	0	99.62	0	0	0	0
SRR3530555	SRR3530555	other strains in Lineage III	-	non-cefRaziR	UK	2015	-	-	-	-	-	-	-	-	-	-	-	-	-	-	-	-	-	-	-	-	-	-	-	0	0	0	0	0	0	0	0	0	0	0	0	0	0	0	99.62	0	0	0	99.63
SRR3530549	SRR3530549	other strains in Lineage III	-	non-cefRaziR	UK	2015	-	-	-	-	-	-	-	-	-	-	-	-	-	-	-	-	-	-	-	-	-	-	-	0	0	0	0	0	0	0	0	0	0	0	0	0	0	0	99.62	0	0	0	99.63
SRR3530435	SRR3530435	other strains in Lineage III	-	non-cefRaziR	UK	2015	-	-	-	-	-	-	-	-	-	-	-	-	-	-	-	-	-	-	-	-	-	-	-	0	0	0	0	0	0	0	0	0	0	0	0	0	0	0	99.62	0	0	0	0
SRR3530393	SRR3530393	other strains in Lineage III	-	non-cefRaziR	UK	2015	-	-	-	-	-	-	-	-	-	-	-	-	-	-	-	-	-	-	-	-	-	-	-	0	0	0	0	0	0	0	0	0	0	0	0	0	0	0	99.62	0	0	0	0
ERR1541598	ERR1541598	Main Chinese clade II	-	non-cefRaziR	France	2013	-	-	-	-	-	-	-	-	-	-	-	-	-	-	-	-	-	-	-	-	-	-	-	0	0	0	0	0	0	0	0	0	0	0	0	0	0	0	99.62	0	0	0	99.25
ERR1541589	ERR1541589	other strains in Lineage III	-	non-cefRaziR	France	2013	-	-	-	-	-	-	-	-	-	-	-	-	-	-	-	-	-	-	-	-	-	-	-	0	0	0	0	0	0	100	0	0	0	0	0	0	100	0	100	0	0	0	100
ERR1541578	ERR1541578	other strains in Lineage III	-	non-cefRaziR	France	2012	-	-	-	-	-	-	-	-	-	-	-	-	-	-	-	-	-	-	-	-	-	-	-	96.5	0	0	0	0	0	0	0	0	0	0	0	0	100	0	99.62	0	0	0	99.25
ERR1516071	ERR1516071	other strains in Lineage III	-	non-cefRaziR	France	2010	-	-	-	-	-	-	-	-	-	-	-	-	-	-	-	-	-	-	-	-	-	-	-	0	0	0	0	0	0	0	0	0	0	0	0	100	100	0	99.62	0	0	0	0
ERR1364329	ERR1364329	other strains in Lineage III	-	non-cefRaziR	UK	2014	-	-	-	-	-	-	-	-	-	-	-	-	-	-	-	-	-	-	-	-	-	-	-	0	0	0	0	0	0	0	0	0	0	0	0	0	100	0	99.62	0	0	0	99.63
ERR1364327	ERR1364327	other strains in Lineage III	-	non-cefRaziR	UK	2014	-	-	-	-	-	-	-	-	-	-	-	-	-	-	-	-	-	-	-	-	-	-	-	0	0	0	0	0	0	0	0	0	0	0	0	0	100	0	99.62	0	0	0	99.63
ERR1364293	ERR1364293	other strains in Lineage III	-	non-cefRaziR	UK	2013	-	-	-	-	-	-	-	-	-	-	-	-	-	-	-	-	-	-	-	-	-	-	-	0	0	0	0	0	0	0	0	0	0	0	0	0	100	0	99.62	0	0	0	99.63
ERR1364277	ERR1364277	other strains in Lineage III	-	non-cefRaziR	UK	2012	-	-	-	-	-	-	-	-	-	-	-	-	-	-	-	-	-	-	-	-	-	-	-	0	0	0	0	0	0	0	0	0	0	0	0	0	100	0	99.62	0	0	0	99.63
ERR1364276	ERR1364276	other strains in Lineage III	-	non-cefRaziR	UK	2012	-	-	-	-	-	-	-	-	-	-	-	-	-	-	-	-	-	-	-	-	-	-	-	0	0	0	0	0	0	0	0	0	0	0	0	0	100	0	99.62	0	0	0	99.63
ERR1364263	ERR1364263	other strains in Lineage III	-	non-cefRaziR	UK	2012	-	-	-	-	-	-	-	-	-	-	-	-	-	-	-	-	-	-	-	-	-	-	-	0	0	0	0	0	0	0	0	0	0	0	0	0	100	0	99.62	0	0	0	0
ERR1364257	ERR1364257	other strains in Lineage III	-	non-cefRaziR	UK	2011	-	-	-	-	-	-	-	-	-	-	-	-	-	-	-	-	-	-	-	-	-	-	-	0	0	0	0	0	0	0	0	0	0	0	0	0	100	0	99.62	0	0	0	99.54
ERR1364253	ERR1364253	other strains in Lineage III	-	non-cefRaziR	UK	2011	-	-	-	-	-	-	-	-	-	-	-	-	-	-	-	-	-	-	-	-	-	-	-	0	0	0	0	0	0	0	0	0	0	0	0	0	100	0	99.62	0	0	0	99.63
ERR1364242	ERR1364242	other strains in Lineage III	-	non-cefRaziR	UK	2011	-	-	-	-	-	-	-	-	-	-	-	-	-	-	-	-	-	-	-	-	-	-	-	0	0	0	0	0	0	0	0	0	0	0	0	0	100	0	99.62	0	0	0	99.63
ERR1364234	ERR1364234	other strains in Lineage III	-	non-cefRaziR	UK	2011	-	-	-	-	-	-	-	-	-	-	-	-	-	-	-	-	-	-	-	-	-	-	-	0	0	0	0	0	0	0	0	0	0	0	0	0	100	0	99.62	0	0	0	99.63
ERR1364227	ERR1364227	other strains in Lineage III	-	non-cefRaziR	UK	2010	-	-	-	-	-	-	-	-	-	-	-	-	-	-	-	-	-	-	-	-	-	-	-	0	0	0	0	0	0	0	0	0	0	0	0	0	100	0	99.62	0	0	0	99.63
ERR1364216	ERR1364216	other strains in Lineage III	-	non-cefRaziR	UK	2010	-	-	-	-	-	-	-	-	-	-	-	-	-	-	-	-	-	-	-	-	-	-	-	0	0	0	0	0	0	0	0	0	0	0	0	0	100	0	99.62	0	0	0	99.63
ERR1364207	ERR1364207	other strains in Lineage III	-	non-cefRaziR	UK	2010	-	-	-	-	-	-	-	-	-	-	-	-	-	-	-	-	-	-	-	-	-	-	-	0	0	0	0	0	0	0	0	0	0	0	0	0	100	0	99.62	0	0	0	0
ERR1364206	ERR1364206	other strains in Lineage III	-	non-cefRaziR	UK	2010	-	-	-	-	-	-	-	-	-	-	-	-	-	-	-	-	-	-	-	-	-	-	-	96.5	0	0	0	0	0	0	0	0	0	0	0	0	0	0	0	0	0	0	99.25
ERR1364193	ERR1364193	other strains in Lineage III	-	non-cefRaziR	UK	2009	-	-	-	-	-	-	-	-	-	-	-	-	-	-	-	-	-	-	-	-	-	-	-	0	0	0	0	0	0	0	0	0	0	0	0	100	100	0	99.62	0	0	0	99.63
ERR1364192	ERR1364192	other strains in Lineage III	-	non-cefRaziR	UK	2009	-	-	-	-	-	-	-	-	-	-	-	-	-	-	-	-	-	-	-	-	-	-	-	96.5	0	0	0	0	0	0	0	0	0	0	0	0	100	0	99.62	0	0	0	99.63
ERR1364191	ERR1364191	other strains in Lineage III	-	non-cefRaziR	UK	2009	-	-	-	-	-	-	-	-	-	-	-	-	-	-	-	-	-	-	-	-	-	-	-	0	0	0	0	0	0	0	0	0	0	0	0	0	100	0	99.62	0	0	0	99.63
ERR1364170	ERR1364170	other strains in Lineage III	-	non-cefRaziR	UK	2009	-	-	-	-	-	-	-	-	-	-	-	-	-	-	-	-	-	-	-	-	-	-	-	96.5	0	0	0	0	0	0	100	0	0	0	0	0	100	0	0	0	0	0	99.23
ERR028706	ERR028706	Lineage II	-	non-cefRaziR	SouthAmerica	1997	-	-	-	-	-	-	-	-	-	-	-	-	-	-	-	-	-	-	-	-	-	-	-	0	0	0	0	0	0	0	0	0	0	0	0	0	0	0	0	0	0	0	0
ERR028705	ERR028705	other strains in Lineage III	-	non-cefRaziR	SouthAmerica	2000	-	-	-	-	-	-	-	-	-	-	-	-	-	-	-	-	-	-	-	-	-	-	-	0	0	0	0	0	0	0	0	0	0	0	0	0	0	0	0	0	0	0	99.25
ERR028704	ERR028704	other strains in Lineage III	-	non-cefRaziR	SouthAmerica	2000	-	-	-	-	-	-	-	-	-	-	-	-	-	-	-	-	-	-	-	-	-	-	-	0	0	0	0	0	0	0	0	0	0	0	0	0	0	0	99.62	0	0	0	0
ERR028703	ERR028703	other strains in Lineage III	-	non-cefRaziR	Central Asia	2006	-	-	-	-	-	-	-	-	-	-	-	-	-	-	-	-	-	-	-	-	-	-	-	0	0	0	0	0	0	0	0	0	0	0	0	0	0	0	99.62	0	0	0	0
ERR028699	ERR028699	Main Chinese clade II	-	non-cefRaziR	Egypt	2006	-	-	-	-	-	-	-	-	-	-	-	-	-	-	-	-	-	-	-	-	-	-	-	0	0	0	0	0	0	0	0	0	0	0	0	0	100	0	99.62	0	0	0	0
ERR028695	ERR028695	other strains in Lineage III	-	non-cefRaziR	Europe	2001	-	-	-	-	-	-	-	-	-	-	-	-	-	-	-	-	-	-	-	-	-	-	-	0	0	0	0	0	0	0	0	0	0	0	0	0	100	0	99.62	0	0	0	99.63
ERR028694	ERR028694	other strains in Lineage III	-	non-cefRaziR	Europe	1990	-	-	-	-	-	-	-	-	-	-	-	-	-	-	-	-	-	-	-	-	-	-	-	0	0	0	0	0	0	0	0	0	0	0	0	0	0	0	99.62	0	0	0	99.63
ERR028692	ERR028692	Lineage I	-	non-cefRaziR	Europe	2004	-	-	-	-	-	-	-	-	-	-	-	-	-	-	-	-	-	-	-	-	-	-	-	0	0	0	0	0	0	0	0	0	0	0	0	0	0	0	0	0	0	0	0
ERR028691	ERR028691	other strains in Lineage III	-	non-cefRaziR	Caribbean/Central America	1998	-	-	-	-	-	-	-	-	-	-	-	-	-	-	-	-	-	-	-	-	-	-	-	0	0	0	0	0	0	0	0	0	0	0	0	0	0	0	0	0	0	0	0
ERR028690	ERR028690	other strains in Lineage III	-	non-cefRaziR	MiddleEast	2003	-	-	-	-	-	-	-	-	-	-	-	-	-	-	-	-	-	-	-	-	-	-	-	0	0	0	0	0	0	0	0	0	0	0	0	0	0	0	99.62	0	0	0	99.63
ERR028689	ERR028689	other strains in Lineage III	-	non-cefRaziR	Europe	2002	-	-	-	-	-	-	-	-	-	-	-	-	-	-	-	-	-	-	-	-	-	-	-	0	0	0	0	0	0	0	0	0	0	0	0	0	0	0	99.62	0	0	0	99.63
ERR028688	ERR028688	other strains in Lineage III	-	non-cefRaziR	Europe	2000	-	-	-	-	-	-	-	-	-	-	-	-	-	-	-	-	-	-	-	-	-	-	-	0	0	0	0	0	0	0	0	0	0	0	0	0	100	0	0	0	0	0	0
ERR028685	ERR028685	other strains in Lineage III	-	non-cefRaziR	SouthAmerica	2002	-	-	-	-	-	-	-	-	-	-	-	-	-	-	-	-	-	-	-	-	-	-	-	0	0	0	0	0	0	0	0	0	0	0	0	0	0	0	99.62	0	0	0	0
ERR028679	ERR028679	other strains in Lineage III	-	non-cefRaziR	Central Asia	2004	-	-	-	-	-	-	-	-	-	-	-	-	-	-	-	-	-	-	-	-	-	-	-	0	0	0	0	0	0	0	0	0	0	0	0	0	0	0	0	0	0	0	0
ERR028676	ERR028676	other strains in Lineage III	-	non-cefRaziR	Europe	2004	-	-	-	-	-	-	-	-	-	-	-	-	-	-	-	-	-	-	-	-	-	-	-	0	0	0	0	0	0	0	0	0	0	0	0	0	0	0	99.62	0	0	0	99.63
ERR028675	ERR028675	Lineage II	-	non-cefRaziR	Europe	1991	-	-	-	-	-	-	-	-	-	-	-	-	-	-	-	-	-	-	-	-	-	-	-	0	0	0	0	0	0	0	0	0	0	0	0	0	0	0	0	0	0	0	0
ERR028672	ERR028672	Lineage II	-	non-cefRaziR	Caribbean/Central America	2006	-	-	-	-	-	-	-	-	-	-	-	-	-	-	-	-	-	-	-	-	-	-	-	0	0	0	0	0	0	0	0	0	0	0	0	0	0	0	0	0	0	0	99.63
ERR025768	ERR025768	other strains in Lineage III	-	non-cefRaziR	Caribbean/Central America	2003	-	-	-	-	-	-	-	-	-	-	-	-	-	-	-	-	-	-	-	-	-	-	-	0	0	0	0	0	0	0	0	0	0	0	0	0	100	0	99.62	0	0	0	99.63
ERR025767	ERR025767	other strains in Lineage III	-	non-cefRaziR	MiddleEast	2003	-	-	-	-	-	-	-	-	-	-	-	-	-	-	-	-	-	-	-	-	-	-	-	0	0	0	0	0	0	0	0	0	0	0	0	0	0	0	99.62	0	0	0	99.63
ERR025765	ERR025765	Lineage I	-	non-cefRaziR	East Africa & Madagascar	2000	-	-	-	-	-	-	-	-	-	-	-	-	-	-	-	-	-	-	-	-	-	-	-	0	0	0	0	0	0	0	0	0	0	0	0	0	0	0	0	0	0	0	0
ERR025762	ERR025762	Lineage II	-	non-cefRaziR	East Africa & Madagascar	1998	-	-	-	-	-	-	-	-	-	-	-	-	-	-	-	-	-	-	-	-	-	-	-	0	0	0	0	0	0	0	0	0	0	0	0	0	0	0	0	0	0	0	0
ERR025761	ERR025761	other strains in Lineage III	-	non-cefRaziR	East Africa & Madagascar	1998	-	-	-	-	-	-	-	-	-	-	-	-	-	-	-	-	-	-	-	-	-	-	-	0	0	0	84.48	0	0	0	0	0	0	0	0	0	0	0	99.61	0	0	0	0
ERR025758	ERR025758	other strains in Lineage III	-	non-cefRaziR	SouthAmerica	1998	-	-	-	-	-	-	-	-	-	-	-	-	-	-	-	-	-	-	-	-	-	-	-	0	0	0	0	0	0	0	0	0	0	0	0	0	0	0	0	0	0	0	0
ERR025756	ERR025756	Lineage I	-	non-cefRaziR	Europe	1976	-	-	-	-	-	-	-	-	-	-	-	-	-	-	-	-	-	-	-	-	-	-	-	0	0	0	0	0	0	0	0	0	0	0	0	0	0	0	0	0	0	0	0
ERR025755	ERR025755	Lineage I	-	non-cefRaziR	Europe	1974	-	-	-	-	-	-	-	-	-	-	-	-	-	-	-	-	-	-	-	-	-	-	-	0	0	0	0	0	0	0	0	0	0	0	0	0	0	0	0	0	0	0	0
ERR025754	ERR025754	Lineage I	-	non-cefRaziR	Europe	1974	-	-	-	-	-	-	-	-	-	-	-	-	-	-	-	-	-	-	-	-	-	-	-	0	0	0	0	0	0	0	0	0	0	0	0	0	0	0	0	0	0	0	0
ERR025753	ERR025753	Lineage II	-	non-cefRaziR	Europe	1974	-	-	-	-	-	-	-	-	-	-	-	-	-	-	-	-	-	-	-	-	-	-	-	0	0	0	0	0	0	0	0	0	0	0	0	0	0	0	0	42.11	0	0	100
ERR025751	ERR025751	Lineage II	-	non-cefRaziR	North/West/Central Africa	1973	-	-	-	-	-	-	-	-	-	-	-	-	-	-	-	-	-	-	-	-	-	-	-	0	0	0	0	0	0	0	0	0	0	0	0	0	0	0	0	0	0	0	0
ERR025750	ERR025750	other strains in Lineage III	-	non-cefRaziR	North/West/Central Africa	1973	-	-	-	-	-	-	-	-	-	-	-	-	-	-	-	-	-	-	-	-	-	-	-	0	0	0	0	0	0	0	0	0	0	0	0	0	0	0	0	0	0	0	0
ERR025749	ERR025749	other strains in Lineage III	-	non-cefRaziR	Europe	1973	-	-	-	-	-	-	-	-	-	-	-	-	-	-	-	-	-	-	-	-	-	-	-	0	0	0	0	0	0	0	0	0	0	0	0	0	0	0	0	0	0	0	0
ERR025748	ERR025748	other strains in Lineage III	-	non-cefRaziR	Pacific	1997	-	-	-	-	-	-	-	-	-	-	-	-	-	-	-	-	-	-	-	-	-	-	-	0	0	0	0	0	0	0	0	0	0	0	0	0	0	0	99.62	0	0	0	0
ERR025747	ERR025747	other strains in Lineage III	-	non-cefRaziR	Europe	1983	-	-	-	-	-	-	-	-	-	-	-	-	-	-	-	-	-	-	-	-	-	-	-	0	0	0	0	0	0	0	0	0	0	0	0	0	0	0	0	0	0	0	0
ERR025746	ERR025746	Lineage II	-	non-cefRaziR	Europe	1973	-	-	-	-	-	-	-	-	-	-	-	-	-	-	-	-	-	-	-	-	-	-	-	0	0	0	0	0	0	0	0	0	0	0	0	0	0	0	0	0	0	0	0
ERR025743	ERR025743	Lineage II	-	non-cefRaziR	Europe	1966	-	-	-	-	-	-	-	-	-	-	-	-	-	-	-	-	-	-	-	-	-	-	-	0	0	0	0	0	0	0	0	0	0	0	0	0	0	0	0	0	0	0	0
ERR025742	ERR025742	Lineage I	-	non-cefRaziR	Europe	1965	-	-	-	-	-	-	-	-	-	-	-	-	-	-	-	-	-	-	-	-	-	-	-	0	0	0	0	0	0	0	0	0	0	0	0	0	0	0	0	0	0	0	0
ERR025737	ERR025737	Lineage IV	-	non-cefRaziR	Europe	1959	-	-	-	-	-	-	-	-	-	-	-	-	-	-	-	-	-	-	-	-	-	-	-	0	0	0	0	0	0	0	0	0	0	0	0	0	100	0	0	0	0	0	0
ERR025734	ERR025734	Lineage II	-	non-cefRaziR	Europe	1958	-	-	-	-	-	-	-	-	-	-	-	-	-	-	-	-	-	-	-	-	-	-	-	0	0	0	0	0	0	0	0	0	0	0	0	0	0	0	0	0	0	0	0
ERR025732	ERR025732	other strains in Lineage III	-	non-cefRaziR	Vietnam	2010	-	-	-	-	-	-	-	-	-	-	-	-	-	-	-	-	-	-	-	-	-	-	-	0	0	0	0	0	0	0	0	0	0	0	0	0	100	0	0	0	0	0	0
ERR025731	ERR025731	Lineage II	-	non-cefRaziR	Europe	1945	-	-	-	-	-	-	-	-	-	-	-	-	-	-	-	-	-	-	-	-	-	-	-	0	0	0	0	0	0	0	0	0	0	0	0	0	0	0	0	0	0	0	0
ERR025729	ERR025729	other strains in Lineage III	-	non-cefRaziR	Europe	1945	-	-	-	-	-	-	-	-	-	-	-	-	-	-	-	-	-	-	-	-	-	-	-	0	0	0	0	0	0	0	0	0	0	0	0	0	0	0	0	0	0	0	0
ERR025726	ERR025726	Lineage II	-	non-cefRaziR	Europe	1945	-	-	-	-	-	-	-	-	-	-	-	-	-	-	-	-	-	-	-	-	-	-	-	0	0	0	0	0	0	0	0	0	0	0	0	0	0	0	0	0	0	0	0
ERR025725	ERR025725	other strains in Lineage III	-	non-cefRaziR	Europe	1979	-	-	-	-	-	-	-	-	-	-	-	-	-	-	-	-	-	-	-	-	-	-	-	0	0	0	0	0	0	0	0	0	0	0	0	0	0	0	0	0	0	0	0
ERR025724	ERR025724	Lineage II	-	non-cefRaziR	Europe	1947	-	-	-	-	-	-	-	-	-	-	-	-	-	-	-	-	-	-	-	-	-	-	-	0	0	0	0	0	0	0	0	0	0	0	0	0	0	0	0	0	0	0	0
ERR025721	ERR025721	other strains in Lineage III	-	non-cefRaziR	Central Asia	2003	-	-	-	-	-	-	-	-	-	-	-	-	-	-	-	-	-	-	-	-	-	-	-	0	0	0	0	0	0	0	0	0	0	0	0	0	0	0	0	0	0	0	99.25
ERR025719	ERR025719	other strains in Lineage III	-	non-cefRaziR	Central Asia	2002	-	-	-	-	-	-	-	-	-	-	-	-	-	-	-	-	-	-	-	-	-	-	-	0	0	0	0	0	0	0	0	0	0	0	0	0	0	0	99.62	0	0	0	99.63
ERR025718	ERR025718	other strains in Lineage III	-	non-cefRaziR	Central Asia	2002	-	-	-	-	-	-	-	-	-	-	-	-	-	-	-	-	-	-	-	-	-	-	-	0	0	0	0	0	0	0	0	0	0	0	0	0	0	0	99.62	0	0	0	99.63
ERR025717	ERR025717	other strains in Lineage III	-	non-cefRaziR	Central Asia	2002	-	-	-	-	-	-	-	-	-	-	-	-	-	-	-	-	-	-	-	-	-	-	-	0	0	0	0	0	0	0	0	0	0	0	0	0	0	0	0	0	0	0	99.25
ERR025716	ERR025716	other strains in Lineage III	-	non-cefRaziR	Europe	1979	-	-	-	-	-	-	-	-	-	-	-	-	-	-	-	-	-	-	-	-	-	-	-	0	0	0	0	0	0	0	0	0	0	0	0	0	0	0	0	0	0	0	0
ERR025715	ERR025715	Lineage II	-	non-cefRaziR	Korea	2011	-	-	-	-	-	-	-	-	-	-	-	-	-	-	-	-	-	-	-	-	-	-	-	0	0	0	0	0	0	0	0	0	0	0	0	0	0	0	0	0	0	0	0
ERR025714	ERR025714	other strains in Lineage III	-	non-cefRaziR	Vietnam	2003	-	-	-	-	-	-	-	-	-	-	-	-	-	-	-	-	-	-	-	-	-	-	-	0	0	0	0	0	0	0	0	0	0	0	0	0	100	0	99.62	0	0	0	0
ERR025713	ERR025713	other strains in Lineage III	-	non-cefRaziR	Vietnam	2002	-	-	-	-	-	-	-	-	-	-	-	-	-	-	-	-	-	-	-	-	-	-	-	0	0	0	0	0	0	0	0	0	0	0	0	0	0	0	99.62	0	0	0	0
ERR025712	ERR025712	other strains in Lineage III	-	non-cefRaziR	Vietnam	2002	-	-	-	-	-	-	-	-	-	-	-	-	-	-	-	-	-	-	-	-	-	-	-	0	0	0	0	0	0	0	0	0	0	0	0	0	0	0	99.62	0	0	0	0
ERR025711	ERR025711	other strains in Lineage III	-	non-cefRaziR	Central Asia	2003	-	-	-	-	-	-	-	-	-	-	-	-	-	-	-	-	-	-	-	-	-	-	-	0	0	0	0	0	0	0	0	0	0	0	0	0	0	0	0	0	0	0	99.25
ERR025710	ERR025710	other strains in Lineage III	-	non-cefRaziR	Central Asia	2003	-	-	-	-	-	-	-	-	-	-	-	-	-	-	-	-	-	-	-	-	-	-	-	0	0	0	0	0	0	0	0	0	0	0	0	0	0	0	0	0	0	0	99.25
ERR025709	ERR025709	other strains in Lineage III	-	non-cefRaziR	Central Asia	2003	-	-	-	-	-	-	-	-	-	-	-	-	-	-	-	-	-	-	-	-	-	-	-	0	0	0	0	0	0	0	0	0	0	0	0	0	0	0	0	0	0	0	99.25
ERR025708	ERR025708	other strains in Lineage III	-	non-cefRaziR	Vietnam	2002	-	-	-	-	-	-	-	-	-	-	-	-	-	-	-	-	-	-	-	-	-	-	-	0	0	0	0	0	0	0	0	0	0	0	0	0	0	0	99.62	0	0	0	99.63
ERR025706	ERR025706	other strains in Lineage III	-	non-cefRaziR	Vietnam	2003	-	-	-	-	-	-	-	-	-	-	-	-	-	-	-	-	-	-	-	-	-	-	-	0	0	0	0	0	0	0	0	0	0	0	0	0	0	0	99.62	0	0	0	0
ERR025705	ERR025705	other strains in Lineage III	-	non-cefRaziR	Vietnam	2003	-	-	-	-	-	-	-	-	-	-	-	-	-	-	-	-	-	-	-	-	-	-	-	0	0	0	0	0	0	0	0	0	0	0	0	0	0	0	99.62	0	0	0	0
ERR025704	ERR025704	other strains in Lineage III	-	non-cefRaziR	Vietnam	2003	-	-	-	-	-	-	-	-	-	-	-	-	-	-	-	-	-	-	-	-	-	-	-	0	0	0	0	0	0	0	0	0	0	0	0	0	0	0	99.62	0	0	0	0
ERR025703	ERR025703	other strains in Lineage III	-	non-cefRaziR	Vietnam	2003	-	-	-	-	-	-	-	-	-	-	-	-	-	-	-	-	-	-	-	-	-	-	-	0	0	0	0	0	0	0	0	0	0	0	0	0	0	0	99.62	0	0	0	99.63
ERR025701	ERR025701	other strains in Lineage III	-	non-cefRaziR	Vietnam	2003	-	-	-	-	-	-	-	-	-	-	-	-	-	-	-	-	-	-	-	-	-	-	-	0	0	0	0	0	0	0	0	0	0	0	0	0	0	0	99.62	0	0	0	0
ERR025700	ERR025700	other strains in Lineage III	-	non-cefRaziR	Vietnam	2003	-	-	-	-	-	-	-	-	-	-	-	-	-	-	-	-	-	-	-	-	-	-	-	0	0	0	0	0	0	0	0	0	0	0	0	0	0	0	99.62	0	0	47.06	99.25
ERR025699	ERR025699	other strains in Lineage III	-	non-cefRaziR	Vietnam	2002	-	-	-	-	-	-	-	-	-	-	-	-	-	-	-	-	-	-	-	-	-	-	-	0	0	0	0	0	0	0	0	0	0	0	0	0	0	0	99.62	0	0	0	99.63
ERR025698	ERR025698	other strains in Lineage III	-	non-cefRaziR	Vietnam	2001	-	-	-	-	-	-	-	-	-	-	-	-	-	-	-	-	-	-	-	-	-	-	-	0	0	0	0	0	0	0	0	0	0	0	0	0	0	0	99.62	0	0	0	99.63
ERR025697	ERR025697	other strains in Lineage III	-	non-cefRaziR	Vietnam	2001	-	-	-	-	-	-	-	-	-	-	-	-	-	-	-	-	-	-	-	-	-	-	-	0	0	0	0	0	0	0	0	0	0	0	0	0	0	0	99.62	0	0	0	99.63
ERR025695	ERR025695	other strains in Lineage III	-	non-cefRaziR	Vietnam	2002	-	-	-	-	-	-	-	-	-	-	-	-	-	-	-	-	-	-	-	-	-	-	-	0	0	0	0	0	0	0	0	0	0	0	0	0	0	0	99.62	0	0	0	99.63
ERR025693	ERR025693	Lineage II	-	non-cefRaziR	Korea	1987	-	-	-	-	-	-	-	-	-	-	-	-	-	-	-	-	-	-	-	-	-	-	-	0	0	0	0	0	0	0	0	0	0	0	0	0	0	0	99.61	0	0	0	0
ERR025692	ERR025692	Lineage II	-	non-cefRaziR	Korea	1985	-	-	-	-	-	-	-	-	-	-	-	-	-	-	-	-	-	-	-	-	-	-	-	0	0	0	0	0	0	0	0	0	0	0	0	0	0	0	0	42.11	0	0	0
ERR025691	ERR025691	Lineage II	-	non-cefRaziR	Korea	1982	-	-	-	-	-	-	-	-	-	-	-	-	-	-	-	-	-	-	-	-	-	-	-	0	0	0	0	0	0	0	0	0	0	0	0	0	0	0	0	0	0	0	0
ERR025690	ERR025690	Lineage II	-	non-cefRaziR	Korea	1981	-	-	-	-	-	-	-	-	-	-	-	-	-	-	-	-	-	-	-	-	-	-	-	0	0	0	0	0	0	0	0	0	0	0	0	0	0	0	99.61	0	0	0	0
ERR025687	ERR025687	Lineage II	-	non-cefRaziR	Korea	1982	-	-	-	-	-	-	-	-	-	-	-	-	-	-	-	-	-	-	-	-	-	-	-	0	0	0	0	0	0	0	0	0	0	0	0	0	0	0	99.61	0	0	0	0
ERR025686	ERR025686	Lineage II	-	non-cefRaziR	Korea	1980	-	-	-	-	-	-	-	-	-	-	-	-	-	-	-	-	-	-	-	-	-	-	-	0	0	0	0	0	0	0	0	0	0	0	0	0	0	0	99.61	0	0	0	0
ERR025685	ERR025685	other strains in Lineage III	-	non-cefRaziR	Vietnam	2002	-	-	-	-	-	-	-	-	-	-	-	-	-	-	-	-	-	-	-	-	-	-	-	0	0	0	0	0	0	0	0	0	0	0	0	0	0	0	99.62	0	0	0	0
ERR025683	ERR025683	other strains in Lineage III	-	non-cefRaziR	Vietnam	2001	-	-	-	-	-	-	-	-	-	-	-	-	-	-	-	-	-	-	-	-	-	-	-	0	0	0	0	0	0	0	0	0	0	0	0	0	0	0	99.62	0	0	0	0
ERR025682	ERR025682	Lineage II	-	non-cefRaziR	Korea	1983	-	-	-	-	-	-	-	-	-	-	-	-	-	-	-	-	-	-	-	-	-	-	-	0	0	0	0	0	0	0	0	0	0	0	0	0	0	0	99.61	0	0	0	0
ERR024627	ERR024627	Main Chinese clade I	-	non-cefRaziR	Korea	1998	-	-	-	-	-	-	-	-	-	-	-	-	-	-	-	-	-	-	-	-	-	-	-	0	0	0	0	0	0	0	0	0	0	0	0	0	100	0	99.62	0	0	0	99.63
ERR024626	ERR024626	other strains in Lineage III	-	non-cefRaziR	Korea	1994	-	-	-	-	-	-	-	-	-	-	-	-	-	-	-	-	-	-	-	-	-	-	-	0	0	0	0	0	0	0	0	0	0	0	0	0	0	0	99.62	0	0	0	99.63
ERR024625	ERR024625	other strains in Lineage III	-	non-cefRaziR	Korea	1991	-	-	-	-	-	-	-	-	-	-	-	-	-	-	-	-	-	-	-	-	-	-	-	0	0	0	0	0	0	0	0	0	100	0	0	0	0	0	99.62	0	98.52	0	0
ERR024622	ERR024622	other strains in Lineage III	-	non-cefRaziR	Vietnam	2010	-	-	-	-	-	-	-	-	-	-	-	-	-	-	-	-	-	-	-	-	-	-	-	0	0	0	0	0	0	0	0	0	0	0	0	0	0	0	0	0	0	0	99.25
ERR024620	ERR024620	other strains in Lineage III	-	non-cefRaziR	Korea	2003	-	-	-	-	-	-	-	-	-	-	-	-	-	-	-	-	-	-	-	-	-	-	-	0	0	0	0	0	0	0	0	0	0	0	0	0	0	0	99.62	0	0	0	99.63
ERR024619	ERR024619	Lineage II	-	non-cefRaziR	Korea	1979	-	-	-	-	-	-	-	-	-	-	-	-	-	-	-	-	-	-	-	-	-	-	-	0	0	0	0	0	0	0	0	0	0	0	0	0	0	0	99.61	0	0	0	0
ERR024618	ERR024618	Main Chinese clade I	-	non-cefRaziR	Korea	1999	-	-	-	-	-	-	-	-	-	-	-	-	-	-	-	-	-	-	-	-	-	-	-	0	0	100	0	0	0	100	0	100	0	0	100	0	0	0	98.41	0	98.52	0	100
ERR024617	ERR024617	Main Chinese clade I	-	non-cefRaziR	Korea	2000	-	-	-	-	-	-	-	-	-	-	-	-	-	-	-	-	-	-	-	-	-	-	-	0	0	0	0	0	0	0	0	0	0	0	0	0	0	0	99.62	0	0	0	99.63
ERR024616	ERR024616	Main Chinese clade I	-	non-cefRaziR	Korea	2003	-	-	-	-	-	-	-	-	-	-	-	-	-	-	-	-	-	-	-	-	-	-	-	96.5	0	0	0	0	0	0	100	0	0	0	0	0	0	0	99.62	0	98.52	0	99.63
ERR024614	ERR024614	other strains in Lineage III	-	non-cefRaziR	Europe	2006	-	-	-	-	-	-	-	-	-	-	-	-	-	-	-	-	-	-	-	-	-	-	-	0	0	0	0	0	0	0	0	0	0	0	0	0	0	0	0	0	0	0	0
ERR024612	ERR024612	other strains in Lineage III	-	non-cefRaziR	North/West/Central Africa	2006	-	-	-	-	-	-	-	-	-	-	-	-	-	-	-	-	-	-	-	-	-	-	-	0	0	0	0	0	0	0	0	0	0	0	0	0	0	0	99.62	0	0	0	0
ERR024611	ERR024611	other strains in Lineage III	-	non-cefRaziR	North/West/Central Africa	2006	-	-	-	-	-	-	-	-	-	-	-	-	-	-	-	-	-	-	-	-	-	-	-	0	0	0	0	0	0	0	0	0	0	0	0	0	0	0	0	0	0	0	0
ERR024610	ERR024610	other strains in Lineage III	-	non-cefRaziR	North/West/Central Africa	2006	-	-	-	-	-	-	-	-	-	-	-	-	-	-	-	-	-	-	-	-	-	-	-	0	0	0	0	0	0	0	0	0	0	0	0	0	0	0	0	0	0	0	0
ERR024609	ERR024609	other strains in Lineage III	-	non-cefRaziR	North/West/Central Africa	2006	-	-	-	-	-	-	-	-	-	-	-	-	-	-	-	-	-	-	-	-	-	-	-	0	0	0	0	0	0	0	0	0	0	0	0	0	0	0	99.62	0	0	0	99.63
ERR024608	ERR024608	other strains in Lineage III	-	non-cefRaziR	SouthAmerica	2006	-	-	-	-	-	-	-	-	-	-	-	-	-	-	-	-	-	-	-	-	-	-	-	0	0	0	0	0	0	0	0	0	0	0	0	0	0	0	99.62	0	0	0	99.63
ERR024607	ERR024607	Lineage II	-	non-cefRaziR	North/West/Central Africa	2005	-	-	-	-	-	-	-	-	-	-	-	-	-	-	-	-	-	-	-	-	-	-	-	0	0	0	0	0	0	0	0	0	0	0	0	0	0	0	0	0	0	0	0
ERR024606	ERR024606	Lineage I	-	non-cefRaziR	Europe	2007	-	-	-	-	-	-	-	-	-	-	-	-	-	-	-	-	-	-	-	-	-	-	-	0	0	0	0	0	0	0	0	0	0	0	0	0	0	0	0	0	0	0	100
ERR024605	ERR024605	Lineage II	-	non-cefRaziR	Caribbean/Central America	2006	-	-	-	-	-	-	-	-	-	-	-	-	-	-	-	-	-	-	-	-	-	-	-	0	0	0	0	0	0	0	0	0	0	0	0	0	0	0	0	0	0	0	0
ERR024604	ERR024604	Lineage II	-	non-cefRaziR	East Africa & Madagascar	2004	-	-	-	-	-	-	-	-	-	-	-	-	-	-	-	-	-	-	-	-	-	-	-	0	0	0	0	0	0	0	0	0	0	0	0	0	0	0	0	0	0	0	0
ERR024085	ERR024085	other strains in Lineage III	-	non-cefRaziR	SouthAmerica	2005	-	-	-	-	-	-	-	-	-	-	-	-	-	-	-	-	-	-	-	-	-	-	-	0	0	0	0	0	0	0	0	0	0	0	0	0	0	0	99.61	0	0	0	0
ERR024079	ERR024079	other strains in Lineage III	-	non-cefRaziR	SouthAmerica	2001	-	-	-	-	-	-	-	-	-	-	-	-	-	-	-	-	-	-	-	-	-	-	-	0	0	0	0	0	0	0	0	0	0	0	0	0	0	0	99.62	0	0	0	0
ERR024078	ERR024078	other strains in Lineage III	-	non-cefRaziR	SouthAmerica	2000	-	-	-	-	-	-	-	-	-	-	-	-	-	-	-	-	-	-	-	-	-	-	-	0	0	0	0	0	0	0	0	0	0	0	0	0	0	0	99.6	0	0	0	0
ERR024076	ERR024076	other strains in Lineage III	-	non-cefRaziR	Egypt	2006	-	-	-	-	-	-	-	-	-	-	-	-	-	-	-	-	-	-	-	-	-	-	-	0	0	0	0	0	0	0	0	0	0	0	0	0	0	0	99.62	0	0	0	99.63
[truncated: 85 more columns]
