# Supplementary material for: Divergent Evolution and Local Establishment of Multidrug‐Resistant Shigella sonnei in China
Source: MedComm (2020). 2026 Jan 7;7(1):e70569. doi: 10.1002/mco2.70569 (PMC12778403; doi:10.1002/mco2.70569)
Supplement: Supplementary file 11 — Supporting File 11: mco270569‐sup‐0011‐TableS9.xlsx [file MCO2-7-e70569-s011.xlsx]

## Sheet: report.tsv
Table S9. Details of assembly statistics of the strains
Assembly strains Id	11sh13D152	18	1943	1977	20062H025	20110812H	20112H151	20122H050	2020SXFB001	2020SXFB003	2020SXFB005	2020SXFB006	2020SXFB007	2020SXFB009	2020SXFB011	2020SXFB012	2020SXFB013	2020SXFB015	2020SXFB016	2020SXFB018	2020SXFB019	2020SXFB020	2020SXFB021	2020SXFB022	2020SXFB023	2020SXFB024	2020SXFB025	2020SXFB026	2020SXFB027	2020SXFB028	2020SXFB029	2020SXFB032	2020SXFB034	2020SXFB035	2020SXFB037	2020SXFB039	2020SXFB042	2020SXFB044	2020SXFB046	2020SXFB048	2020SXFB049	2020SXFB051	2020SXLYX	2020SXWbk	2020SXWSZ	2020SXXXj	21535	21679	230603
# contigs (>= 0 bp)	569	624	882	604	875	800	801	960	614	624	629	619	605	627	616	611	602	606	607	617	610	612	658	614	599	614	633	622	605	603	621	601	620	624	626	608	611	617	621	615	611	615	645	604	629	636	757	783	939
# contigs (>= 1000 bp)	316	325	363	318	341	329	325	355	323	323	323	321	323	321	322	322	323	321	323	322	323	323	332	323	322	322	321	321	322	324	324	323	323	321	321	321	323	322	323	323	322	321	334	324	324	326	321	300	352
# contigs (>= 5000 bp)	198	206	211	203	204	202	205	209	206	203	203	203	203	203	203	204	203	203	205	204	203	203	207	203	205	205	202	203	205	202	203	201	203	204	203	203	203	203	203	205	204	204	206	206	206	205	199	189	212
# contigs (>= 10000 bp)	140	148	147	143	143	144	144	145	144	143	144	143	145	144	143	144	145	143	145	145	145	143	146	144	144	143	143	143	146	143	144	142	144	144	143	143	144	144	144	144	144	145	146	144	144	144	143	145	147
# contigs (>= 25000 bp)	59	63	54	57	56	52	56	57	58	58	58	58	58	58	58	58	58	58	57	58	58	58	59	58	58	58	58	58	58	58	58	58	58	58	58	58	58	58	57	58	58	58	58	57	58	58	53	54	56
# contigs (>= 50000 bp)	16	15	11	15	13	13	13	14	14	15	14	15	14	14	15	14	14	15	14	14	14	14	15	14	14	15	15	15	14	14	14	15	14	14	15	15	14	14	15	15	14	14	14	15	14	15	12	15	11
Total length (>= 0 bp)	4630084	4817633	4707706	4625201	4658402	4551159	4593463	4812543	4669852	4676538	4677769	4675405	4673807	4676883	4669477	4674400	4673319	4674007	4674447	4675662	4674410	4675050	4754267	4669585	4673703	4669434	4677651	4675740	4673467	4673717	4676223	4673646	4676051	4676887	4676624	4674287	4667103	4676227	4676156	4674759	4675615	4675927	4707173	4667998	4676707	4683349	4461322	4553555	4696680
Total length (>= 1000 bp)	4544989	4721886	4599068	4534052	4547827	4451817	4495737	4691413	4575980	4579945	4579269	4580428	4580372	4578515	4574705	4578767	4578527	4579390	4581014	4579410	4580570	4580027	4648472	4575864	4581372	4574694	4580772	4579170	4578779	4580373	4580145	4580448	4580132	4580199	4580184	4580096	4572899	4581046	4581198	4580737	4581532	4582202	4608499	4574223	4578414	4586293	4370758	4452780	4583219
Total length (>= 5000 bp)	4218807	4396388	4181068	4222996	4161310	4098160	4158116	4283932	4249138	4244529	4243630	4249729	4243745	4242846	4239335	4248277	4242663	4249024	4249725	4248880	4244873	4242461	4296873	4237106	4252311	4248427	4246607	4248342	4249991	4235214	4239618	4233691	4238363	4245137	4249531	4246530	4235215	4246408	4244551	4249975	4248378	4252405	4252151	4244358	4248012	4249562	4027603	4159004	4184732
Total length (>= 10000 bp)	3784566	3964336	3695798	3778011	3698055	3648940	3688884	3799226	3785003	3791666	3795990	3797056	3806062	3796082	3790645	3795639	3805397	3796378	3798184	3806103	3806139	3789092	3842422	3794578	3795873	3780979	3799843	3795353	3807141	3786634	3792063	3785902	3791087	3792448	3796040	3797544	3791368	3799973	3798825	3795813	3796091	3809963	3801831	3781000	3781311	3789547	3592208	3828856	3697049
Total length (>= 25000 bp)	2484530	2604355	2204224	2415745	2316288	2181206	2289449	2413489	2420498	2447118	2432337	2452178	2432034	2431903	2446589	2431899	2431097	2451549	2406407	2431758	2431694	2432369	2466566	2430773	2432080	2436418	2455269	2450845	2420985	2431902	2427965	2450482	2426983	2428640	2451760	2451116	2431463	2431419	2424672	2446661	2432166	2432317	2417380	2408122	2414980	2434483	2164749	2338144	2258833
Total length (>= 50000 bp)	1025175	945395	704767	991749	837638	848454	823566	937127	921837	981473	922355	985891	922308	922725	981412	922280	922055	985890	922418	922165	922419	922433	957366	922297	922417	980909	990528	985311	922361	921702	918032	985388	918032	919355	985735	985733	922072	922527	985532	981333	922418	922281	908639	985389	922101	968578	764985	975087	712031
# contigs	370	381	418	372	391	379	373	406	379	380	378	378	378	378	381	381	384	379	381	380	381	380	395	380	379	381	377	380	381	382	381	381	380	378	378	379	378	377	379	381	379	378	394	384	385	383	368	356	402
Largest contig	88310	88310	79706	101509	79708	84201	79707	107569	95298	91258	95660	95660	95660	95660	91258	95506	95298	95660	95660	95297	95660	95660	88310	95506	95660	91258	100453	95297	95298	95297	91258	95297	91258	91258	95660	95660	95298	95660	95660	91258	95660	95506	88310	95298	95297	88310	79708	76421	79708
Total length	4583049	4761671	4638009	4572182	4582498	4486165	4529938	4727229	4616312	4620582	4618325	4621273	4620229	4619888	4616771	4620939	4622230	4620844	4622161	4620881	4621590	4620804	4692730	4616609	4622122	4616612	4620744	4621372	4621500	4622270	4620570	4622016	4621471	4621059	4620554	4621445	4612725	4620413	4620888	4622010	4621923	4622628	4651098	4617096	4621056	4626610	4403767	4491572	4618524
GC (%)	50.75	50.9	50.56	50.84	50.52	50.85	50.75	50.39	50.87	50.85	50.85	50.85	50.85	50.85	50.86	50.85	50.85	50.85	50.85	50.85	50.85	50.85	50.84	50.87	50.85	50.87	50.85	50.85	50.85	50.85	50.85	50.85	50.86	50.85	50.85	50.85	50.85	50.85	50.85	50.85	50.86	50.86	50.84	50.87	50.85	50.85	50.81	50.87	50.49
N50	27048	27081	23365	25873	25211	24338	25230	25257	25720	25872	25720	25872	25720	25755	25872	25755	25755	25873	25720	25755	25755	25720	25755	25755	25755	25872	25873	26002	25755	25720	25720	25873	25755	25755	25873	25873	25755	25755	25755	25872	25755	25755	25720	25720	25755	25720	24359	25257	24338
N75	14086	14086	11864	13983	12002	12157	12162	11931	13222	13222	13222	13222	13222	13222	13222	13222	13222	13222	13222	13222	13222	13487	12727	13222	13222	12727	13487	13222	13222	13222	13222	13222	13222	13222	13222	13222	13222	13487	13222	12711	13222	13222	12675	12711	12727	12727	12162	14284	11932
L50	52	55	59	52	56	55	56	56	54	53	54	53	54	54	53	54	54	53	54	54	54	54	55	54	54	53	53	53	54	54	54	53	54	54	53	53	54	54	53	53	54	54	55	54	54	54	55	51	59
L75	111	116	128	113	120	119	119	123	116	115	116	115	116	116	115	116	116	115	116	116	116	115	118	116	116	116	114	115	116	116	116	115	116	116	115	115	115	115	115	116	116	116	119	117	117	116	118	109	127
# N's per 100 kbp	0	0	0	0	0	0	0	0	0	0	0	0	0	0	0	0	0	0	0	0	0	0	0	0	0	0	0	0	0	0	0	0	0	0	0	0	0	0	0	0	0	0	0	0	0	0	0	0	0
[truncated: 694 more columns]

## Sheet: Sheet1
Assembly
11sh13D152
18
1943
1977
20062H025
20110812H
20112H151
20122H050
2020SXFB001
2020SXFB003
2020SXFB005
2020SXFB006
2020SXFB007
2020SXFB009
2020SXFB011
2020SXFB012
2020SXFB013
2020SXFB015
2020SXFB016
2020SXFB018
2020SXFB019
2020SXFB020
2020SXFB021
2020SXFB022
2020SXFB023
2020SXFB024
2020SXFB025
2020SXFB026
2020SXFB027
2020SXFB028
2020SXFB029
2020SXFB032
2020SXFB034
2020SXFB035
2020SXFB037
2020SXFB039
2020SXFB042
2020SXFB044
2020SXFB046
2020SXFB048
2020SXFB049
2020SXFB051
2020SXLYX
2020SXWbk
2020SXWSZ
2020SXXXj
21535
21679
230603
230608
41sh10D162
41sh10D181
41sh10D187
41sh11D062
41sh13D174
AH17
BJ20072H007
BJ20092H102
BJ2010074
BJ20102H032
BJ20122H075
ERR024076
ERR024078
ERR024079
ERR024085
ERR024604
ERR024605
ERR024606
ERR024607
ERR024608
ERR024609
ERR024610
ERR024611
ERR024612
ERR024614
ERR024616
ERR024617
ERR024618
ERR024619
ERR024620
ERR024622
ERR024625
ERR024626
ERR024627
ERR025682
ERR025683
ERR025685
ERR025686
ERR025687
ERR025690
ERR025691
ERR025692
ERR025693
ERR025695
ERR025697
ERR025698
ERR025699
ERR025700
ERR025701
ERR025703
ERR025704
ERR025705
ERR025706
ERR025708
ERR025709
ERR025710
ERR025711
ERR025712
ERR025713
ERR025714
ERR025715
ERR025716
ERR025717
ERR025718
ERR025719
ERR025721
ERR025724
ERR025725
ERR025726
ERR025729
ERR025731
ERR025732
ERR025734
ERR025737
ERR025742
ERR025743
ERR025746
ERR025747
ERR025748
ERR025749
ERR025750
ERR025751
ERR025753
ERR025754
ERR025755
ERR025756
ERR025758
ERR025761
ERR025762
ERR025765
ERR025767
ERR025768
ERR028672
ERR028675
ERR028676
ERR028679
ERR028685
ERR028688
ERR028689
ERR028690
ERR028691
ERR028692
ERR028694
ERR028695
ERR028699
ERR028703
ERR028704
ERR028705
ERR028706
ERR1364170
ERR1364191
ERR1364192
ERR1364193
ERR1364206
ERR1364207
ERR1364216
ERR1364227
ERR1364234
ERR1364242
ERR1364253
ERR1364257
ERR1364263
ERR1364276
ERR1364277
ERR1364293
ERR1364327
ERR1364329
ERR1516071
ERR1541578
ERR1541589
ERR1541598
GIMI239
HN08149
HN08160
HN08184
HN09187
HN09221
HN09238
HN10108
HN10159
HN10208
HN11128
HN12099
HN12187
HN12202
HN12237
HN13068
HN13118
HN13136
HN1
HN6
lj06041
lj06057
lj06058
lj07024
lj07026
lj10020
lj11005
lj11023
lj11031
lj11042
lj12024
lj13015
lj13016
lj14023
lj16007
lj16011
lj16015
R01
R02
R03
R04
R05
R06
R07
R08
R09
R100
R101
R102
R103
R104
R105
R106
R107
R108
R109
R10
R110
R111
R112
R113
R114
R115
R116
R117
R118
R119
R11
R120
R121
R122
R123
R124
R125
R126
R127
R128
R129
R12
R130
R131
R132
R133
R134
R135
R136
R137
R138
R13
R14
R15
R16
R17
R18
R19
R20
R21
R22
R23
R24
R25
R26
R27
R28
R29
R30
R31
R32
R33
R34
R35
R36
R37
R38
R39
R40
R41
R42
R43
R44
R45
R47
R48
R49
R50
R51
R52
R53
R54
R55
R56
R57
R58
R59
R60
R61
R62
R63
R64
R65
R66
R67
R68
R69
R70
R71
R72
R73
R74
R75
R76
R77
R78
R79
R80
R81
R82
R83
R84
R85
R86
R87
R88
R89
R90
R91
R92
R93
R94
R95
R96
R97
R98
R99
RY184
sh05sh293
sh05sh574
sh08sh072
sh08sh212
sh08sh242
sh09sh134
sh09sh171
sh10D164
sh10sh001
sh10sh003
sh10sh012
sh10sh016
sh10sh019
sh10sh053
sh10sh098
sh10sh108
sh10sh111
sh10sh112
sh10sh121
sh10sh122
sh10sh126
sh10sh144
sh10sh145
sh10sh147
sh10sh151
sh10sh159
sh10sh166
sh10sh167
sh10sh172
sh10sh173
sh10sh176
sh10sh187
sh10sh214
sh10sh217
sh10sh229
sh10sh234
sh10sh235
sh10sh236
sh10sh237
sh10sh249
sh10sh253
sh10sh256
sh10sh266
sh10sh273
sh10sh274
sh10sh285
sh10sh286
sh10sh288
sh10sh294
sh10sh296
sh10sh297
sh10sh299
sh10sh2
sh10sh304
sh10sh62
sh11sh002
sh11sh041
sh11sh071
sh11sh074
sh11sh079
sh11sh103
sh11sh105
sh11sh108
sh11sh109
sh11sh125
sh11sh133
sh11sh179
sh11sh201
sh11sh202
sh11sh209
sh11sh210
sh11sh211
sh11sh220
sh11sh221
sh11sh225
sh11sh241
sh11sh244
sh11sh270
sh11sh272
sh11sh277
sh11sh290
sh11sh293
sh11sh297
sh11sh301
sh11sh306
sh11sh324
sh11sh347
sh11sh353
sh11sh359
sh11sh374
sh11sh376
sh11sh385
sh11sh386
sh11sh387
sh11sh393
sh11sh398
sh11sh417
sh11sh418
sh11sh458
sh11sh459
sh11sh483
sh11sh487
sh11sh488
sh11sh492
sh11sh516
sh11sh529
sh11sh78
sh12D205
sh12D215
sh12sh010
sh12sh046
sh12sh051
sh12sh059
sh12sh100
sh12sh112
sh12sh113
sh12sh123
sh12sh133
sh12sh144
sh12sh169
sh12sh177
sh12sh190
sh12sh191
sh12sh196
sh12sh197
sh12sh200
sh12sh212
sh12sh213
sh12sh215
sh12sh216
sh12sh217
sh12sh220
sh12sh252
sh12sh256
sh12sh257
sh12sh260
sh12sh266
sh12sh284
sh12sh295
sh12sh30
sh12sh45
sh12sh50
sh12sh55
sh13D178
sh13sh002
sh13sh037
sh13sh069
sh13sh134
sh13sh135
sh13sh142
sh13sh147
sh13sh150
sh13sh152
sh13sh178
sh13sh180
sh13sh33
sh13sh47
sh13sh51
sh13sh61
sh13sh65
sh14sh003
sh14sh004
sh14sh014
sh14sh038
sh14sh043
sh14sh045
sh15sh100
sh15sh101
sh15sh102
sh15sh103
sh15sh104
sh15sh105
sh15sh106
sh15sh107
sh15sh108
sh15sh98
sh15sh99
sh16sh001
sh16sh003
sh16sh004
sh16sh005
sh16sh006
sh16sh007
sh16sh008
sh16sh009
sh16sh255
sh16sh258
sh16sh262
sh16sh264
sh16sh265
sh16sh266
sh16sh267
sh16sh268
sh16sh269
sh16sh270
sh16sh271
sh16sh272
sh16sh273
sh16sh274
sh16sh275
sh16sh276
sh16sh277
sh16sh278
sh16sh279
sh16sh280
sh16sh281
sh16sh283
sh16sh284
sh16sh285
sh16sh286
sh16sh287
sh16sh288
sh16sh289
sh16sh290
sh16sh291
sh16sh292
sh16sh293
sh16sh294
sh16sh295
sh16sh296
sh16sh297
sh16sh298
sh16sh299
sh16sh300
sh16sh301
sh16sh302
sh16sh303
sh16sh306
sh16sh308
sh16sh309
sh16sh336
sh16sh506
sh16sh529
sh16sh534
sh16sh540
sh16sh543
sh16sh546
sh16sh549
sh16sh550
sh16sh552
sh16sh564
sh16sh568
sh16sh573
sh16sh574
sh16sh575
sh16sh576
sh16sh577
sh16sh578
sh16sh580
sh16sh581
sh16sh587
sh16sh588
sh16sh589
sh188
sh19sh001
sh19sh002
sh19sh003
sh19sh004
sh19sh005
sh19sh006
sh19sh007
sh19sh008
sh19sh009
sh19sh010
sh19sh011
sh19sh012
sh19sh013
sh19sh014
sh19sh015
sh19sh016
sh19sh017
sh19sh018
sh19sh019
sh19sh020
sh19sh021
sh19sh022
sh19sh023
sh19sh024
sh19sh025
sh19sh026
sh19sh027
sh19sh028
sh19sh029
sh19sh030
sh19sh031
sh19sh032
sh19sh033
sh19sh034
sh19sh035
sh19sh036
sh19sh037
sh19sh038
sh19sh039
sh19sh040
sh19sh041
sh19sh042
sh19sh043
sh19sh044
sh19sh045
sh19sh046
sh19sh047
sh19sh048
sh19sh049
sh236
sn0603
sn0701
sn0707
sn0713
sn0714
sn0716
sn0717
sn0719
sn0720
sn0722
sn0723
sn0724
sn0729
sn0730
sn0741
sn0742
sn0743
sn0801
sn0806
sn0815
sn0932
sn0947
sn1004
sn1016
sn1017
sn1103
sn1104
sn1201
SRR3530393
SRR3530435
SRR3530549
SRR3530555
SRR3530636
SRR3530638
SRR3530640
SRR3530773
SRR3530795
SRR3530807
SRR3531022
SRR3531029
SRR3531087
SRR3531231
SRR3531253
SRR3531721
SRR3531782
SRR3531866
SRR3531874
SRR3531882
SRR3531887
SRR3531897
SRR3531903
SRR3531909
SRR4192106
SRR4195487
SRR4195740
SRR4786326
SRR4787219
SRR4787278
SRR4788222
SRR5005299
SRR5005327
SRR5006072
SRR5023700
SRR5029673
SY230422
SY230719
WH13
WH25
WH52
WH7
WH82
WH88
X8
XJ12140
XJ12212
XJ2006096
XJ2010010
XJ2012013
XJ2014176
YN14
ZD15029
ZD16030
ZH061
