# Supplementary material for: Divergent Evolution and Local Establishment of Multidrug‐Resistant Shigella sonnei in China
Source: MedComm (2020). 2026 Jan 7;7(1):e70569. doi: 10.1002/mco2.70569 (PMC12778403; doi:10.1002/mco2.70569)
Supplement: Supplementary file 12 — Supporting File 12: mco270569‐sup‐0012‐TableS10.xlsx [file MCO2-7-e70569-s004.xlsx]

## Sheet: Sheet1
Table S10. The primers used in this study
Target	Primer sequence (5’ to 3’ )	Amplicon size (bp)
mhp operon
mhpB	F: CGGTAATAACGCCCTTCG	885
	R: GCACGCTTATCTTCACTGTCTT
mhpA	F: CGTATTGCCCAGGGTTTG	1514
	R: GGCTGATGATGGCGAACTA
mhpR	F: CAATGAGCAGACGGAATACA	785
	R: TAGCCTGCGATTCAACCC
lac operon
lacI	F: CCAACCGCGTGGCACAACA	867
	R: AGGCGGTTTGCGTATTGG
lacZ	F: TCTTCCTGAGGCCGATACTGT	2724
	R: TTCAGCCATGTGCCTTCTT
lacY	F: TTTGGATGTTCGGTTTATTC	263
	R: TAAGTTGGCAGCATCACC
Construction of the Δlac operon mutant
MR-U	F: CAATGAGCAGACGGAATACA	850
	R: TCGAAGCAGCTCCAGCCTACACAAGGTTTTGCGCCATTCG
LacY/yahN-D	F: TGGACCATGGCTAATTCCCATGGTG ATGCTGCCAACTTAC	980
	R: GCAAGACCAAACAAACCCA
pKD4-kana	F: GTGTAGGCTGGAGCTGCTTC	1512
	R: ATGGGAATTAGCCATGGTCC
inside	F: CCAGACACCCATCAACAG	4242
	R: GGCGCAAACATCACTAAC
outside	F: GCCTCGTCATCAATACCAA	7051
	R: AAGAAAGACTCGCCAGAT
